# Supplementary material for: Drinkable in situ-forming tough hydrogels for gastrointestinal therapeutics
Source: Nat Mater. 2024 Feb 27;23(9):1292–9. doi: 10.1038/s41563-024-01811-5 (PMC11364503; doi:10.1038/s41563-024-01811-5)
Supplement: Supplementary file 7 — Source data for main figures. [file 41563_2024_1811_MOESM7_ESM.xlsx]

## Sheet: Fig2a
% PEG
0		0.05		0.1
strain (mm/mm)	load (N)	strain (mm/mm)	load (N)	strain (mm/mm)	load (N)
0	-0.00301	0	0.00702	0	0.00044
0.00034	0.00154	0.00021	0.00589	0.00022	0.00157
0.00182	0.00132	0.00113	0.00752	0.00122	0.00073
0.00626	0.00112	0.00401	0.00839	0.00401	-0.00048
0.00912	-0.00245	0.00633	0.00473	0.00576	0.00035
0.01135	0.00046	0.00792	0.01037	0.00713	0.00017
0.01362	0.00032	0.00945	0.00685	0.00863	0.00054
0.01596	-0.00044	0.01106	0.01031	0.01012	0.00163
0.01837	0.00119	0.01266	0.00985	0.01158	0.00257
0.02068	0.00205	0.01416	0.01038	0.01302	0.00259
0.02295	0.00081	0.01559	0.0107	0.01454	0.00426
0.02518	-0.00017	0.01711	0.00939	0.01605	0.00203
0.02756	0.00307	0.0187	0.00891	0.01744	0.00166
0.02983	0.00278	0.0203	0.01248	0.01886	0.00293
0.03213	0.00354	0.02187	0.01202	0.02032	0.00569
0.0344	0.00033	0.02346	0.01236	0.02176	0.00419
0.03667	-0.00064	0.02498	0.01157	0.02324	0.00623
0.03898	0.00243	0.02651	0.01329	0.0247	0.00614
0.04135	-0.00062	0.02803	0.01164	0.02608	0.00549
0.04362	0.00084	0.02972	0.01348	0.02756	0.00462
0.04579	0.00137	0.03131	0.01261	0.02904	0.00458
0.0481	6e-05	0.03281	0.01304	0.03055	0.00247
0.0504	0.00413	0.03436	0.01159	0.03207	0.00511
0.05271	3e-05	0.03584	0.00936	0.03349	0.00627
0.05501	0.00209	0.03741	0.00991	0.03491	0.00764
0.05739	0.00518	0.039	0.01364	0.03632	0.007
0.05969	0.00078	0.04055	0.01266	0.03776	0.00632
0.06196	0.0003	0.04207	0.01544	0.03927	0.00573
0.06427	0.00041	0.04362	0.01347	0.04081	0.00649
0.06667	-0.00073	0.04523	0.01382	0.04219	0.00807
0.06901	0.00278	0.0469	0.01559	0.0436	0.00787
0.07118	0.00186	0.04854	0.01395	0.04504	0.01022
0.07342	0.00049	0.05013	0.01585	0.04653	0.00958
0.07565	0.00276	0.0517	0.01607	0.04799	0.009
0.07803	0.00181	0.05325	0.01561	0.04943	0.0066
0.08047	0.00134	0.0548	0.01537	0.05089	0.01082
0.08291	0.00279	0.05634	0.01601	0.05235	0.006
0.08511	0.0007	0.05791	0.01502	0.05374	0.00863
0.08735	0.0027	0.05946	0.01926	0.0552	0.00872
0.08952	0.0031	0.06101	0.01496	0.05669	0.00934
0.09179	0.00091	0.06258	0.01773	0.05815	0.0069
0.09399	-0.00026	0.0642	0.01412	0.05963	0.01069
0.09623	-0.0005	0.0657	0.02011	0.06111	0.00935
0.09853	-0.00014	0.06715	0.01786	0.06264	0.0114
0.10091	0.00095	0.06874	0.01834	0.06406	0.01114
0.10325	0.0046	0.07031	0.01816	0.06543	0.01057
0.10558	-0.00025	0.07195	0.01984	0.06685	0.01221
0.10792	-0.00341	0.07355	0.01735	0.06831	0.0099
0.11013	0.00279	0.07512	0.02087	0.06977	0.01276
0.11236	0.00307	0.07657	0.01877	0.07127	0.00931
0.11467	-0.00043	0.07807	0.0203	0.0728	0.01348
0.11711	0.00251	0.07973	0.01697	0.07419	0.01317
0.11938	0.00107	0.08137	0.0212	0.07563	0.01311
0.12148	0.00339	0.08288	0.02335	0.07705	0.01243
0.12372	0.00297	0.0844	0.02095	0.07858	0.01301
0.12599	0.00132	0.08597	0.02034	0.07999	0.01489
0.12829	0.00369	0.08754	0.02033	0.08139	0.01222
0.13073	0.00212	0.08906	0.02347	0.08283	0.01303
0.13325	-0.00051	0.0907	0.02354	0.08427	0.01538
0.13552	0.00238	0.09227	0.02205	0.08577	0.01403
0.13765	0.00092	0.0938	0.02629	0.0873	0.01712
0.13999	0.00405	0.09534	0.02245	0.08878	0.01423
0.14236	0.00293	0.09691	0.0253	0.09015	0.01563
0.14456	0.0028	0.09848	0.02475	0.09164	0.01984
0.14677	0.00117	0.10003	0.02621	0.09305	0.01316
0.14904	0.00379	0.10155	0.02581	0.09451	0.01414
0.15127	0.00138	0.10313	0.025	0.09595	0.01791
0.15368	0.00087	0.1047	0.02653	0.09735	0.01728
0.15609	0.0032	0.10631	0.02469	0.09879	0.01466
0.15839	-0.00032	0.10784	0.02672	0.10023	0.01541
0.1606	0.0034	0.10936	0.02825	0.10171	0.01618
0.16287	0.00124	0.11095	0.02603	0.10321	0.01778
0.16521	0.00384	0.1125	0.02718	0.10478	0.0184
0.16748	0.00573	0.11412	0.02738	0.10626	0.01777
0.16964	0.00127	0.11571	0.02577	0.10773	0.0176
0.17192	0.00437	0.11719	0.02897	0.10921	0.01907
0.17432	0.00202	0.11871	0.02917	0.11065	0.02257
0.17666	0.00428	0.12026	0.02631	0.112	0.01949
0.17911	0.00309	0.12185	0.02704	0.11333	0.01574
0.18144	0.00088	0.12354	0.02988	0.11477	0.01906
0.18368	0.0042	0.12516	0.02735	0.11623	0.02309
0.18585	0.00383	0.12661	0.02774	0.11771	0.02043
0.18812	0.00334	0.12813	0.02776	0.11917	0.01977
0.19039	0.00413	0.12966	0.02814	0.1207	0.02366
0.19273	0.00463	0.13127	0.03104	0.12211	0.02258
0.19497	0.00385	0.13291	0.02777	0.12349	0.01932
0.19724	0.0031	0.13441	0.03356	0.12495	0.02579
0.19951	0.00574	0.13594	0.02816	0.1265	0.02314
0.20174	0.00331	0.13751	0.03116	0.12798	0.02404
0.20412	0.00584	0.13905	0.03137	0.12933	0.02754
0.20656	0.00278	0.1407	0.03247	0.13079	0.02468
0.20886	0.0062	0.14227	0.0316	0.13219	0.02344
0.2111	0.00399	0.14381	0.03411	0.13365	0.02444
0.21337	0.00626	0.14538	0.03631	0.13511	0.02795
0.21564	0.00611	0.14693	0.03471	0.13657	0.02351
0.21802	0.00043	0.14855	0.03519	0.13794	0.02327
0.22025	0.00601	0.15005	0.03397	0.13943	0.02547
0.22245	0.00337	0.15155	0.03497	0.14095	0.02825
0.22479	0.00676	0.15312	0.03486	0.1425	0.02421
0.2271	0.00258	0.15473	0.0323	0.144	0.02591
0.22944	0.0043	0.15628	0.03723	0.14547	0.03031
0.23178	0.00688	0.15788	0.03406	0.14693	0.02449
0.23405	0.00512	0.15947	0.03458	0.14834	0.02134
0.23632	0.00766	0.16095	0.03669	0.14978	0.02911
0.23856	0.00571	0.16252	0.03715	0.15124	0.03171
0.24093	0.00588	0.16406	0.03784	0.15273	0.02768
0.2433	0.00523	0.16573	0.03818	0.15414	0.03107
0.24554	0.00745	0.16727	0.03883	0.15556	0.02853
0.24778	0.00484	0.1688	0.04033	0.15704	0.03288
0.25008	0.00302	0.17032	0.03995	0.15855	0.03028
0.25232	0.00448	0.17184	0.04026	0.15992	0.03009
0.25459	0.00615	0.17341	0.03955	0.16132	0.03196
0.25703	0.0082	0.17503	0.0408	0.1628	0.0294
0.2593	0.00917	0.17658	0.03924	0.16426	0.03095
0.2615	0.00763	0.1781	0.04235	0.16574	0.03201
0.26367	0.00691	0.17965	0.04181	0.16727	0.03159
0.26608	0.00504	0.18122	0.04172	0.16871	0.03171
0.26849	0.00298	0.18281	0.04124	0.17008	0.03392
0.27076	0.00927	0.18438	0.04261	0.17148	0.03179
0.27303	0.00501	0.18591	0.04007	0.17298	0.0351
0.27533	0.00554	0.18745	0.04302	0.17451	0.03626
0.2776	0.00916	0.18902	0.04475	0.17594	0.03697
0.27987	0.00823	0.19064	0.04379	0.17736	0.03641
0.28214	0.00487	0.19226	0.041	0.17882	0.03298
0.28428	0.00963	0.19383	0.04461	0.18024	0.03447
0.28658	0.01236	0.1953	0.04777	0.18166	0.03547
0.28889	0.00803	0.19685	0.04586	0.1832	0.03613
0.29116	0.00889	0.19845	0.04445	0.18469	0.03572
0.29353	0.01111	0.20009	0.04575	0.1861	0.03837
0.29584	0.00385	0.20161	0.04627	0.18752	0.03965
0.29814	0.00931	0.20304	0.04805	0.18898	0.03762
0.30045	0.00888	0.20463	0.04592	0.19044	0.04125
0.30279	0.01034	0.20625	0.04534	0.19186	0.03636
0.30513	0.00843	0.20784	0.05106	0.19332	0.0417
0.30747	0.00866	0.20946	0.0487	0.19478	0.04122
0.3096	0.0104	0.21103	0.04879	0.19622	0.04143
0.3119	0.008	0.21251	0.05076	0.19775	0.0427
0.31421	0.01088	0.21401	0.04958	0.19916	0.04421
0.31651	0.00947	0.21555	0.05112	0.20058	0.04186
0.31878	0.01212	0.21724	0.05064	0.20204	0.04326
0.32102	0.01115	0.21881	0.05112	0.2035	0.04231
0.32336	0.01081	0.22038	0.04929	0.20496	0.04267
0.32567	0.00825	0.22195	0.04887	0.20647	0.04389
0.328	0.00972	0.22345	0.0527	0.20786	0.04532
0.33045	0.01025	0.22509	0.0549	0.20928	0.04706
0.33279	0.00716	0.22666	0.05418	0.21074	0.04649
0.33506	0.00893	0.22819	0.05304	0.2122	0.045
0.33726	0.01163	0.22971	0.05059	0.21371	0.04492
0.3395	0.01092	0.23126	0.05472	0.21521	0.04968
0.34187	0.01057	0.23283	0.05335	0.21661	0.04742
0.34414	0.01113	0.23445	0.05514	0.21807	0.04982
0.34638	0.0116	0.23599	0.05588	0.21948	0.0475
0.34872	0.01386	0.23754	0.05689	0.22097	0.05149
0.35099	0.01195	0.23909	0.05835	0.22247	0.05252
0.35322	0.01278	0.24063	0.05699	0.22384	0.05085
0.35553	0.0115	0.2422	0.05882	0.22528	0.05091
0.3579	0.01298	0.24382	0.05815	0.22677	0.04811
0.36017	0.01123	0.24537	0.05878	0.22823	0.05126
0.36248	0.01225	0.24691	0.05651	0.22971	0.05021
0.36478	0.0126	0.24844	0.06153	0.23121	0.05398
0.36712	0.01188	0.25003	0.06034	0.23263	0.05407
0.36929	0.01103	0.25167	0.05963	0.23407	0.05586
0.37153	0.01419	0.2532	0.05987	0.23549	0.05547
0.3739	0.01314	0.25467	0.06136	0.23701	0.05132
0.37617	0.01324	0.25629	0.05936	0.23847	0.05481
0.37847	0.01748	0.25781	0.06088	0.23989	0.05508
0.38085	0.01688	0.25941	0.06118	0.24133	0.05418
0.38308	0.0151	0.26105	0.0602	0.24277	0.05439
0.38529	0.01868	0.26259	0.06192	0.24421	0.0587
0.38756	0.0155	0.26407	0.06223	0.24565	0.05978
0.38986	0.01474	0.26562	0.06686	0.24713	0.05643
0.39231	0.01487	0.26723	0.06578	0.24852	0.05931
0.39468	0.01669	0.2689	0.0615	0.24999	0.06268
0.39685	0.01515	0.27045	0.06748	0.25145	0.05992
0.39912	0.01443	0.27197	0.0646	0.25306	0.06188
0.40135	0.01777	0.27352	0.0671	0.25448	0.0601
0.40366	0.01602	0.27504	0.06732	0.25583	0.06276
0.40607	0.0188	0.27663	0.06606	0.25725	0.0627
0.40837	0.01837	0.27825	0.06637	0.25871	0.0637
0.41061	0.01695	0.27982	0.06903	0.26017	0.06544
0.41284	0.01997	0.28137	0.06831	0.26161	0.0639
0.41511	0.01916	0.28289	0.06875	0.26307	0.06423
0.41752	0.02269	0.28444	0.06904	0.26451	0.06448
0.41979	0.01712	0.28591	0.07158	0.26597	0.06508
0.42206	0.01781	0.28739	0.07011	0.26741	0.06722
0.42437	0.02197	0.28896	0.07069	0.26891	0.06486
0.42667	0.02049	0.29053	0.07311	0.27035	0.06589
0.42894	0.02022	0.29213	0.07218	0.27179	0.06771
0.43125	0.02061	0.29377	0.07419	0.27327	0.06763
0.43359	0.02401	0.29531	0.07634	0.27471	0.06909
0.43586	0.02217	0.29679	0.07384	0.27617	0.06609
0.43813	0.0204	0.29838	0.07543	0.27761	0.0697
0.44047	0.02153	0.29995	0.07641	0.27909	0.0711
0.44281	0.02444	0.3015	0.07734	0.28055	0.07119
0.44501	0.02191	0.30314	0.0781	0.28197	0.07209
0.44725	0.02073	0.30464	0.07568	0.28345	0.0718
0.44952	0.02671	0.30614	0.07995	0.28496	0.07325
0.45182	0.02568	0.30771	0.08348	0.28633	0.07476
0.4542	0.02301	0.30926	0.08027	0.2877	0.07357
0.45657	0.02537	0.31092	0.08139	0.28923	0.07591
0.45877	0.02429	0.31254	0.08368	0.29071	0.0765
0.46101	0.02709	0.31409	0.08101	0.29219	0.07856
0.46335	0.02354	0.31563	0.08395	0.29372	0.07911
0.46572	0.02723	0.31718	0.08717	0.29514	0.07651
0.46817	0.02838	0.31891	0.08589	0.29649	0.07761
0.47033	0.02605	0.32055	0.08269	0.29791	0.07979
0.4725	0.02644	0.32203	0.08287	0.29941	0.07746
0.4747	0.02706	0.32355	0.08714	0.30096	0.07748
0.47694	0.02668	0.32513	0.08691	0.30242	0.07663
0.47924	0.02716	0.32662	0.08487	0.30384	0.08065
0.48169	0.02654	0.32817	0.08902	0.3053	0.08386
0.48406	0.02902	0.32977	0.089	0.30672	0.0825
0.4863	0.02892	0.33131	0.09062	0.30822	0.08284
0.48853	0.02929	0.33286	0.09011	0.30968	0.08588
0.49084	0.02983	0.33438	0.09165	0.31112	0.08305
0.49325	0.03072	0.336	0.09423	0.31251	0.08612
0.49548	0.03309	0.33759	0.09446	0.31395	0.08822
0.49772	0.03186	0.33905	0.09306	0.31541	0.08712
0.50002	0.02996	0.34059	0.09433	0.31694	0.08654
0.50229	0.03313	0.34219	0.09721	0.3184	0.08355
0.50456	0.03148	0.34376	0.09852	0.31982	0.08809
0.50683	0.03105	0.34535	0.09787	0.32124	0.09101
0.50911	0.03272	0.3469	0.09938	0.32267	0.08969
0.51141	0.03435	0.34849	0.0995	0.32414	0.0899
0.51365	0.03637	0.35002	0.10052	0.32562	0.09203
0.51609	0.03347	0.35154	0.10061	0.32708	0.09239
0.51853	0.03478	0.3532	0.10222	0.32852	0.09021
0.52073	0.03447	0.35477	0.10424	0.32998	0.09671
0.52297	0.03728	0.35627	0.10182	0.33144	0.0939
0.52521	0.03572	0.35784	0.10314	0.33297	0.09608
0.52741	0.03972	0.35941	0.10397	0.33434	0.09665
0.52985	0.03822	0.36098	0.10864	0.33571	0.09525
0.53226	0.03787	0.36253	0.10683	0.33719	0.09728
0.5345	0.03951	0.36412	0.10639	0.33866	0.09676
0.5367	0.04027	0.36563	0.10946	0.34018	0.1001
0.53897	0.03813	0.3672	0.11172	0.34164	0.0996
0.54138	0.0383	0.36874	0.1108	0.34308	0.101
0.54372	0.04223	0.37036	0.11107	0.34448	0.10051
0.54588	0.04148	0.37195	0.11814	0.34592	0.10302
0.54815	0.0399	0.37348	0.11475	0.34744	0.10558
0.55039	0.04101	0.37505	0.1166	0.34897	0.10577
0.55266	0.04409	0.37655	0.11685	0.35039	0.1042
0.555	0.04533	0.37812	0.11842	0.3518	0.10598
0.55741	0.04536	0.37969	0.12073	0.35326	0.10647
0.55975	0.04592	0.38128	0.12213	0.35472	0.10873
0.56205	0.04566	0.3828	0.11949	0.35621	0.10696
0.56439	0.04631	0.38435	0.11779	0.35773	0.10903
0.56673	0.04811	0.38595	0.12592	0.35915	0.11034
0.56904	0.048	0.38759	0.12785	0.36055	0.11182
0.57127	0.04843	0.38906	0.12742	0.36196	0.11198
0.57351	0.04871	0.39054	0.12937	0.36336	0.11151
0.57575	0.04913	0.39216	0.13078	0.36475	0.11631
0.57798	0.04871	0.3937	0.13074	0.36617	0.11239
0.58029	0.05029	0.39532	0.13132	0.36765	0.119
0.58266	0.0534	0.39689	0.13383	0.36911	0.11886
0.58486	0.05244	0.39846	0.13302	0.37064	0.11858
0.58713	0.05599	0.40001	0.13592	0.37212	0.12578
0.5894	0.05779	0.40155	0.13468	0.37354	0.12476
0.59181	0.05446	0.40315	0.13618	0.37496	0.11856
0.59412	0.05885	0.40481	0.13826	0.37642	0.12129
0.59632	0.06013	0.40636	0.14137	0.37786	0.13723
0.59862	0.05886	0.40786	0.13815	0.37932	0.13602
0.60093	0.05798	0.40941	0.14497	0.38082	0.12196
0.60317	0.05878	0.41093	0.14235	0.38224	0.12132
0.6055	0.06261	0.41255	0.14347	0.38361	0.11351
0.60784	0.06061	0.41421	0.14776	0.38507	0.13009
0.61011	0.06062	0.4158	0.15061	0.38656	0.13043
0.61242	0.0623	0.41735	0.14906	0.38806	0.13238
0.61469	0.06453	0.4189	0.15327	0.38959	0.13147
0.61717	0.06722	0.42042	0.1525	0.39102	0.13842
0.61954	0.07125	0.42195	0.15345	0.39249	0.13341
0.62171	0.06909	0.42342	0.1553	0.39395	0.13287
0.62394	0.07077	0.42492	0.15578	0.39554	0.14067
0.62615	0.07069	0.42649	0.15666	0.397	0.14187
0.62835	0.07073	0.42809	0.15619	0.39839	0.13595
0.63076	0.07589	0.42973	0.162	0.39983	0.13911
0.6331	0.07599	0.43132	0.16282	0.40127	0.14611
0.63533	0.07327	0.43287	0.16028	0.40265	0.14175
0.6376	0.07628	0.43441	0.1639	0.40406	0.14278
0.63991	0.07894	0.43596	0.16879	0.40557	0.14352
0.64235	0.07817	0.43751	0.16916	0.40705	0.15409
0.64462	0.07622	0.43915	0.172	0.40849	0.14957
0.64689	0.08152	0.44067	0.17338	0.40988	0.1468
0.64916	0.08199	0.44217	0.17388	0.41139	0.14662
0.65143	0.08317	0.44372	0.17339	0.41283	0.15357
0.65374	0.0856	0.44524	0.1755	0.41424	0.15328
0.65597	0.08761	0.44679	0.17782	0.4157	0.1545
0.65821	0.08636	0.44843	0.18102	0.41719	0.15292
0.66048	0.09142	0.45007	0.18313	0.41865	0.15465
0.66279	0.08905	0.45162	0.18323	0.42011	0.15925
0.66509	0.09128	0.45316	0.18591	0.42159	0.1584
0.66747	0.09306	0.4548	0.18709	0.42297	0.16029
0.6697	0.09666	0.45638	0.18993	0.4244	0.16157
0.6719	0.10016	0.4578	0.18959	0.42582	0.16109
0.67421	0.09608	0.45935	0.18891	0.42737	0.16467
0.67651	0.10052	0.4609	0.19341	0.42885	0.16704
0.67889	0.10345	0.46247	0.19396	0.43029	0.1628
0.68133	0.10358	0.46406	0.19702	0.43173	0.1689
0.68364	0.1061	0.4657	0.20117	0.43319	0.17117
0.68584	0.1067	0.46727	0.19792	0.43465	0.17083
0.68807	0.10891	0.46877	0.20163	0.43611	0.17402
0.69045	0.10801	0.47027	0.20019	0.43759	0.17716
0.69282	0.11162	0.47191	0.20706	0.43897	0.17377
0.69506	0.11473	0.47348	0.20749	0.44041	0.17563
0.69722	0.11617	0.47498	0.20813	0.44185	0.18052
0.6995	0.11782	0.47648	0.21125	0.44335	0.18525
0.70173	0.11932	0.47805	0.20971	0.44483	0.18429
0.70404	0.11814	0.4797	0.21151	0.44625	0.18374
0.70648	0.12506	0.48138	0.21802	0.44769	0.18592
0.70892	0.1293	0.48298	0.22123	0.44911	0.19093
0.71123	0.13246	0.48445	0.22226	0.45059	0.19595
0.71346	0.12944	0.486	0.22288	0.45205	0.19636
0.71577	0.13233	0.48755	0.22517	0.45353	0.19368
0.71804	0.13691	0.48909	0.22703	0.45495	0.19514
0.72024	0.13632	0.49066	0.232	0.45637	0.18669
0.72244	0.13799	0.49221	0.23134	0.45785	0.19138
0.72475	0.14385	0.49373	0.23396	0.45935	0.2011
0.72705	0.14616	0.4953	0.23451	0.46077	0.20416
0.72943	0.14702	0.49685	0.23607	0.46217	0.20614
0.73173	0.15146	0.49847	0.23806	0.46365	0.20782
0.73397	0.1561	0.50013	0.24262	0.46509	0.20948
0.7362	0.15831	0.50163	0.2447	0.46653	0.20744
0.73854	0.16068	0.5032	0.24425	0.46801	0.20827
0.74085	0.16782	0.50468	0.24658	0.46951	0.21097
0.74322	0.17216	0.50627	0.24899	0.47093	0.21241
0.74549	0.17027	0.50787	0.25086	0.47239	0.21756
0.74763	0.17093	0.50939	0.25205	0.47387	0.21751
0.74993	0.17634	0.51094	0.25441	0.4754	0.22576
0.75224	0.18029	0.51253	0.259	0.47686	0.22616
0.75464	0.18793	0.51405	0.25993	0.47823	0.22282
0.75705	0.19225	0.5157	0.26312	0.47969	0.21989
0.75929	0.19341	0.51724	0.26648	0.48111	0.22451
0.76149	0.19519	0.51881	0.26772	0.48262	0.23144
0.76369	0.20097	0.52036	0.26931	0.48416	0.23212
0.76603	0.204	0.52193	0.26952	0.48567	0.21605
0.76847	0.21284	0.52357	0.27471	0.48706	0.22984
0.77075	0.21491	0.52514	0.27549	0.48846	0.23542
0.77295	0.21681	0.52662	0.27927	0.48985	0.23777
0.77525	0.22158	0.52812	0.28075	0.49132	0.24305
0.77756	0.22355	0.52971	0.28195	0.49267	0.24115
0.77983	0.22737	0.53126	0.28566	0.49408	0.23745
0.7822	0.23828	0.53283	0.28654	0.49559	0.23679
0.78447	0.24053	0.53449	0.28947	0.49709	0.24395
0.78674	0.24451	0.53599	0.29447	0.49858	0.24702
0.78898	0.24751	0.53749	0.2945	0.50006	0.24756
0.79132	0.25686	0.53899	0.29385	0.50154	0.24648
0.79369	0.25916	0.54066	0.30154	0.50296	0.25234
0.79589	0.26613	0.5422	0.30354	0.5044	0.24619
0.79817	0.27107	0.54375	0.30522	0.50586	0.24921
0.8005	0.27816	0.54537	0.3044	0.50734	0.25537
0.80278	0.28299	0.54696	0.30722	0.50876	0.26022
0.80511	0.2888	0.54853	0.31043	0.51013	0.25671
0.80749	0.29825	0.55005	0.31556	0.51155	0.25547
0.80966	0.29896	0.55155	0.31598	0.51297	0.26203
0.81189	0.30441	0.55303	0.31722	0.51447	0.26627
0.81416	0.3125	0.5546	0.32335	0.51606	0.27124
0.81657	0.32364	0.5562	0.32831	0.51759	0.27163
0.81894	0.33077	0.55774	0.32819	0.519	0.25437
0.82118	0.33842	0.55934	0.33172	0.5204	0.27462
0.82349	0.34496	0.56091	0.33858	0.52186	0.2754
0.82572	0.35018	0.56252	0.34205	0.5233	0.27614
0.82803	0.36587	0.56407	0.34433	0.52474	0.29202
0.83033	0.37612	0.56564	0.34786	0.52616	0.2841
0.83271	0.38822	0.56723	0.35169	0.52762	0.28535
0.83498	0.39733	0.56883	0.35394	0.52903	0.28741
0.83725	0.40454	0.5703	0.35905	0.53052	0.28635
0.83948	0.41162	0.57183	0.35889	0.53206	0.29397
0.84175	0.42286	0.57342	0.36509	0.5335	0.30246
0.84409	0.43665	0.57504	0.36942	0.53492	0.30298
0.84643	0.45004	0.57654	0.37326	0.53634	0.30237
0.84874	0.45725	0.57804	0.36991	0.53782	0.30063
0.85108	0.47346	0.57961	0.37927	0.53924	0.31684
0.85335	0.48583	0.58118	0.38097	0.54063	0.30913
0.85569	0.49869	0.58282	0.38776	0.54209	0.30651
0.85796	0.50798	0.58448	0.39428	0.54362	0.30645
0.86013	0.51524	0.58608	0.39166	0.54512	0.3247
0.86229	0.51851	0.5876	0.39479	0.54667	0.31906
0.86453	0.53195	0.58915	0.39921	0.54811	0.31384
0.86694	0.55654	0.5907	0.40234	0.54948	0.31761
0.86924	0.57348	0.59234	0.40607	0.55092	0.3169
0.87148	0.58149	0.59386	0.41266	0.55234	0.32205
0.87378	0.60246	0.59534	0.41435	0.55378	0.32391
0.87609	0.6248	0.59688	0.41849	0.55524	0.32047
0.87836	0.63476	0.59843	0.42105	0.55668	0.32541
0.88073	0.66388	0.60002	0.42696	0.55814	0.32874
0.88304	0.68353	0.60159	0.43261	0.55956	0.32991
0.88524	0.69472	0.60319	0.43723	0.56102	0.33067
0.88748	0.71352	0.60473	0.43962	0.56254	0.33213
0.88975	0.74153	0.6063	0.44158	0.56405	0.32806
0.89219	0.78345	0.60787	0.44671	0.56547	0.33813
0.89453	0.80405	0.60949	0.44971	0.56693	0.35215
0.89673	0.80732	0.61099	0.45434	0.56832	0.34298
0.89907	0.83744	0.61249	0.46098	0.5698	0.33914
0.90003	0.85479	0.61406	0.46096	0.57126	0.33597
		0.61563	0.46693	0.5727	0.33918
		0.6172	0.47159	0.57414	0.34531
		0.61884	0.47108	0.57558	0.34316
		0.62037	0.47602	0.57706	0.32515
		0.62191	0.48513	0.57852	0.34541
		0.62339	0.48753	0.58001	0.34835
		0.62498	0.49436	0.58145	0.35215
		0.62667	0.49622	0.58291	0.35427
		0.62824	0.50335	0.58435	0.35427
		0.6297	0.5034	0.58585	0.35379
		0.63124	0.50647	0.58735	0.35429
		0.63281	0.51216	0.58871	0.33448
		0.63438	0.51549	0.59017	0.32479
		0.636	0.51884	0.59161	0.33052
		0.63759	0.52278	0.59302	0.33229
		0.63909	0.52706	0.59448	0.33081
		0.64062	0.52982	0.59603	0.32901
		0.64219	0.53242	0.59745	0.32953
		0.64383	0.53679	0.59884	0.33104
		0.64535	0.53418	0.60024	0.33015
		0.64692	0.53719	0.60179	0.32874
		0.64849	0.53747	0.60329	0.33478
		0.65006	0.53955	0.60471	0.33136
		0.65159	0.54067	0.60617	0.33115
		0.65318	0.54727	0.60763	0.33513
		0.65475	0.55056	0.60905	0.33543
		0.6563	0.5535	0.61047	0.33093
		0.65784	0.5606	0.61188	0.33548
		0.65948	0.56713	0.6133	0.33224
		0.66103	0.5714	0.61476	0.33539
		0.66253	0.57008	0.6162	0.33622
		0.66405	0.56242	0.61768	0.34039
		0.6656	0.57113	0.61919	0.33925
		0.6672	0.58053	0.6206	0.34207
		0.66881	0.58892	0.62206	0.34826
		0.67041	0.59746	0.62352	0.34854
		0.67191	0.59841	0.62503	0.35578
		0.67343	0.60562	0.62653	0.35788
		0.675	0.61446	0.62797	0.36081
		0.67664	0.62106	0.62932	0.3629
		0.67826	0.63083	0.63078	0.36521
		0.6798	0.63199	0.63229	0.37428
		0.68135	0.63185	0.63368	0.37497
		0.68288	0.64089	0.63512	0.37576
		0.68433	0.64447	0.63656	0.37593
		0.68592	0.65401	0.63805	0.3814
		0.68752	0.66384	0.63953	0.386
		0.68904	0.67032	0.64105	0.3899
		0.69063	0.6773	0.64258	0.3948
		0.69216	0.6849	0.64402	0.39633
		0.69377	0.6953	0.64544	0.39735
		0.69539	0.70207	0.64683	0.40363
		0.69691	0.71085	0.64827	0.40351
		0.69848	0.71082	0.6498	0.40469
		0.70005	0.71895	0.65124	0.40884
		0.7016	0.72274	0.65261	0.40816
		0.70315	0.72728	0.65411	0.41456
		0.7047	0.73549	0.65555	0.41329
		0.70622	0.74408	0.65699	0.41973
		0.70774	0.75337	0.6585	0.42321
		0.70927	0.76361	0.65993	0.42646
		0.71093	0.77618	0.66135	0.43009
		0.71257	0.7852	0.66283	0.43691
		0.71407	0.79326	0.66434	0.43975
		0.71566	0.80476	0.6658	0.4409
		0.71723	0.81474	0.66717	0.44493
		0.71873	0.81774	0.66859	0.44861
		0.7203	0.82758	0.67007	0.45268
		0.72197	0.84111	0.67153	0.45685
		0.72347	0.84546	0.67297	0.46241
		0.72502	0.85668	0.6745	0.46958
		0.72656	0.86565	0.67592	0.46841
		0.72825	0.8806	0.67731	0.47087
		0.72975	0.88611	0.67875	0.47749
		0.73123	0.89795	0.68023	0.47493
		0.73277	0.90174	0.6818	0.48252
		0.73434	0.91021	0.68324	0.48624
		0.73594	0.91909	0.68461	0.49057
		0.73751	0.93163	0.68608	0.49001
		0.7391	0.94058	0.68749	0.5017
		0.74065	0.94957	0.68898	0.50581
		0.74227	0.95967	0.69048	0.50835
		0.74386	0.969	0.69192	0.51507
		0.74545	0.97989	0.69334	0.51986
		0.74705	0.9756	0.69473	0.52334
		0.74857	0.81009	0.69624	0.53025
		0.75012	0.86248	0.69774	0.53509
		0.75157	0.89392	0.69918	0.53685
		0.75312	0.916	0.70062	0.54024
		0.75469	0.94398	0.70212	0.55016
		0.75623	0.96861	0.70356	0.55603
		0.75778	0.99279	0.70493	0.55641
		0.75935	1.01498	0.70642	0.55786
		0.76095	1.03287	0.7079	0.56693
		0.76256	1.05456	0.70936	0.56891
		0.76411	1.07088	0.7108	0.5744
		0.76559	1.08593	0.7123	0.58261
		0.76718	1.10503	0.71372	0.58599
		0.76873	1.12248	0.71514	0.59039
		0.7703	1.13726	0.71658	0.59509
		0.77189	1.1467	0.71802	0.60104
		0.77344	1.16699	0.71948	0.60598
		0.77498	1.17836	0.721	0.61383
		0.77658	1.1954	0.72246	0.6186
		0.77817	1.20893	0.72386	0.62546
		0.77991	1.22985	0.7253	0.62954
		0.78141	1.2392	0.72682	0.63608
		0.78286	1.24877	0.72835	0.6446
		0.78443	1.26501	0.72981	0.65238
		0.78595	1.28098	0.73116	0.65538
		0.78745	1.29107	0.73254	0.65884
		0.78907	1.31477	0.73395	0.66676
		0.79066	1.3271	0.73537	0.67009
		0.79219	1.33895	0.73685	0.68378
		0.79376	1.35382	0.73842	0.69194
		0.79535	1.36459	0.73988	0.69975
		0.79697	1.38195	0.74134	0.70335
		0.79849	1.40156	0.74274	0.70872
		0.80006	1.4177	0.74422	0.71656
		0.80163	1.43476	0.74568	0.72631
		0.80316	1.44605	0.7471	0.73307
		0.80473	1.4606	0.74854	0.7399
		0.80625	1.47495	0.75002	0.74733
		0.80777	1.49342	0.75146	0.75726
		0.80934	1.50526	0.75288	0.76118
		0.81091	1.52244	0.75434	0.76919
		0.81251	1.54358	0.75576	0.77762
		0.81405	1.56549	0.75722	0.78925
		0.81558	1.5773	0.75868	0.79406
		0.8171	1.59412	0.76025	0.80741
		0.8187	1.61841	0.76175	0.8156
		0.82027	1.63419	0.76308	0.82438
		0.82188	1.65367	0.76452	0.83036
		0.82355	1.68522	0.76596	0.83786
		0.82512	1.70654	0.76742	0.85041
		0.82659	1.72804	0.76892	0.85971
		0.82812	1.74891	0.77045	0.87076
		0.82973	1.77594	0.77182	0.87968
		0.83135	1.80579	0.77326	0.88495
		0.83288	1.82915	0.77472	0.89477
		0.83438	1.85393	0.77625	0.91135
		0.83592	1.87526	0.77767	0.91735
		0.83745	1.87888	0.77906	0.92541
		0.83899	1.9162	0.78052	0.93253
		0.84066	1.95066	0.78196	0.94865
		0.84232	1.97922	0.7834	0.9538
		0.84389	1.99863	0.78488	0.96968
		0.84541	2.02805	0.78639	0.98206
		0.84701	2.05562	0.78785	0.98996
		0.84853	2.08906	0.78931	1.00016
		0.85005	2.11761	0.79081	1.01402
		0.8516	2.14405	0.79227	1.0196
		0.85312	2.16573	0.79374	1.02965
		0.85467	2.19902	0.79513	1.03957
		0.85629	2.23255	0.79657	1.05027
		0.85784	2.26474	0.79801	1.06338
		0.85936	2.29114	0.79945	1.07199
		0.86091	2.31626	0.80086	1.08118
		0.8625	2.35003	0.80235	1.09393
		0.86412	2.38476	0.80374	1.10024
		0.86571	2.42782	0.8052	1.11094
		0.86721	2.45768	0.80669	1.12407
		0.86869	2.46968	0.80821	1.14411
		0.87028	2.51875	0.80963	1.15325
		0.87187	2.56179	0.81102	1.1646
		0.87349	2.59276	0.81251	1.17822
		0.87511	2.6347	0.81392	1.18966
		0.87661	2.67311	0.81536	1.19884
		0.87816	2.70671	0.81687	1.2134
		0.87968	2.75055	0.81835	1.22814
		0.8813	2.80544	0.81977	1.23058
		0.88289	2.83798	0.82123	1.23805
		0.88444	2.88265	0.82273	1.22481
		0.88598	2.92951	0.8243	0.95695
		0.88755	2.97377	0.82574	0.98068
		0.88908	3.01247	0.82709	0.99255
		0.89063	3.06799	0.82853	1.01301
		0.89222	3.11512	0.82993	1.03333
		0.89381	3.16572	0.83137	1.05433
		0.89536	3.22314	0.83287	1.07941
		0.89688	3.27102	0.83433	1.09975
		0.89848	3.33354	0.83575	1.11949
		0.9	3.39177	0.83721	1.14451
				0.83869	1.16906
				0.84022	1.1945
				0.84166	1.21903
				0.84307	1.23791
				0.84451	1.25778
				0.846	1.2782
				0.84741	1.29956
				0.84883	1.31963
				0.85025	1.33787
				0.85171	1.35618
				0.85315	1.38177
				0.85465	1.40564
				0.85611	1.43018
				0.85753	1.45201
				0.85892	1.47061
				0.86041	1.49403
				0.86189	1.52455
				0.86339	1.5506
				0.8649	1.58065
				0.86634	1.5969
				0.86773	1.62269
				0.86917	1.65028
				0.87068	1.67901
				0.8722	1.71334
				0.87362	1.73256
				0.87499	1.74918
				0.87643	1.77738
				0.87785	1.80511
				0.87933	1.83566
				0.8809	1.87418
				0.88241	1.90966
				0.88384	1.93381
				0.88526	1.95905
				0.88674	1.99499
				0.88814	2.02617
				0.88956	2.0539
				0.891	2.08939
				0.89243	2.12564
				0.89392	2.16457
				0.89538	2.20141
				0.89684	2.24419
				0.89823	2.26923
				0.89972	2.31015
				0.90002	2.31781

## Sheet: Fig2b
% PEG
0%	5%	10%
0.71688	2.6005	2.3178
0.8548	3.7012	2.1099
0.9154	3.3918	3.0616
0.9181	3.9088	1.99

## Sheet: Fig2d
alginate							0% rGF							25% rGF							50% rGF							75% rGF							100% rGF
strain (mm/mm)	load (N)	strain (mm/mm)	load (N)	strain (mm/mm)	load (N)		strain (mm/mm)	load (N)	strain (mm/mm)	load (N)	strain (mm/mm)	load (N)		strain (mm/mm)	load (N)	strain (mm/mm)	load (N)	strain (mm/mm)	load (N)		strain (mm/mm)	load (N)	strain (mm/mm)	load (N)	strain (mm/mm)	load (N)		strain (mm/mm)	load (N)	strain (mm/mm)	load (N)	strain (mm/mm)	load (N)		strain (mm/mm)	load (N)	strain (mm/mm)	load (N)	strain (mm/mm)	load (N)
0	0.00135	0	-0.00069	0	-0.00221		0	-0.00109	0	-0.00111	0	0.00345		0	-0.00072	0	0.00111	0	-0.00186		0	-0.00207	0	-3e-05	0	0.00204		0	0.00152	0	0.00128	0	-0.00196		0	0.00025	0	-8e-05	0	-3e-05
0.00035	-0.00163	0.00038	0.00109	0.00048	0.00015		0.00027	-0.00141	0.00038	-0.00049	0.00029	-0.00167		0.00029	0.00141	0.00031	-0.00113	0.0003	-0.00324		0.00035	-0.00015	0.00031	0.00097	0.0003	0.00057		0.0003	-0.00237	0.00039	-0.00032	0.0003	-0.00119		0.00031	-0.00123	0.00029	-0.00369	0.00032	-0.00049
0.00173	0.00262	0.00184	-0.00122	0.00242	-0.00043		0.00133	0.00153	0.00197	-0.00211	0.00142	0.00187		0.00147	-0.00052	0.00155	-0.00276	0.00152	0.00079		0.00166	0.0034	0.00154	0.0039	0.00152	0.0005		0.00154	0.00026	0.00219	-0.002	0.00153	-0.00051		0.00162	0.00028	0.00148	0.00045	0.00158	-0.0008
0.00633	0.00108	0.00653	0.00119	0.00698	0.00054		0.00446	0.00158	0.00488	-0.00062	0.00463	-0.00148		0.00506	-0.00034	0.00536	-0.00359	0.00524	0.0014		0.00587	-0.00019	0.00541	0.00066	0.00523	0.00298		0.00515	0.00081	0.00552	-0.00187	0.00531	-0.00131		0.00579	0.00035	0.00516	0.00087	0.00555	-0.0017
0.00938	0.00255	0.01016	0.00134	0.01073	0.00083		0.00713	-0.00065	0.0071	0.00022	0.0071	0.0006		0.00764	0.0004	0.00815	-0.00222	0.00811	0.00298		0.00862	-8e-05	0.00808	-0.00028	0.00792	0.00096		0.00798	-0.0033	0.00798	0.00177	0.0081	0		0.00843	-0.00175	0.00756	-0.00269	0.00845	-0.00094
0.01167	0.00124	0.0126	-0.00018	0.01351	-0.00042		0.00897	0.00168	0.00893	0.00029	0.00889	-0.00047		0.00957	-0.00099	0.01023	-0.00184	0.01024	0.00125		0.01063	-0.00356	0.01011	-1e-05	0.00983	8e-05		0.01015	0.00242	0.01002	-0.00034	0.00999	-0.00093		0.01039	-0.00053	0.00944	-0.00026	0.01053	-0.00032
0.01401	0.00158	0.01485	0.0005	0.01609	-0.00139		0.01065	-0.00068	0.01074	0.00433	0.01066	0.00033		0.01147	0.00061	0.01227	0.00131	0.01223	0.00119		0.01257	0.00091	0.0122	0.00194	0.01171	-0.00113		0.01211	0.00143	0.01197	0.00112	0.01188	0.00327		0.01245	0.00256	0.01132	0.00172	0.01254	0.00076
0.01642	0.0028	0.0174	0.00142	0.01871	-0.00062		0.0123	-0.00041	0.01254	0.00292	0.01246	0.00117		0.01348	-0.00182	0.01441	-0.0012	0.01424	0.00058		0.01474	0.00088	0.01429	9e-05	0.01375	-0.0009		0.01407	-0.0009	0.01398	0.00033	0.01386	-8e-05		0.01444	0.00095	0.01329	0.00226	0.01484	0.00181
0.01889	0.0006	0.02006	0.0009	0.02157	0.00214		0.01417	0.00121	0.01433	0.0015	0.01428	0.00043		0.01546	0.00124	0.01655	0.00279	0.01622	0.00022		0.01698	0.00346	0.01638	-0.00033	0.01581	0.00084		0.01605	-0.00204	0.01587	0.00125	0.01593	0.0018		0.01643	0.00084	0.01517	0.00065	0.01695	-0.00179
0.02123	0.00255	0.02261	-0.00102	0.02419	0.0018		0.01599	0.00418	0.01611	-0.00149	0.01607	0.00416		0.0173	-0.00155	0.0186	0.00486	0.01817	0.00477		0.01918	0.00381	0.01847	0.00167	0.01796	0.00087		0.01804	0.00162	0.01782	0.00072	0.01803	0.00183		0.01855	2e-05	0.01708	-0.00082	0.01894	0.00043
0.0236	-0.00082	0.02501	0.00077	0.02681	-0.00083		0.01778	0.00256	0.01797	0.00308	0.01787	0.00015		0.01914	0.00188	0.02067	0.00117	0.02018	-0.00028		0.02132	0.00102	0.02059	0.00027	0.01999	-0.00116		0.01997	0.00123	0.01983	-7e-05	0.02007	0.00171		0.02063	0.00136	0.01908	5e-05	0.02099	0.00119
0.02593	-0.00101	0.02753	0.00027	0.02952	0.00041		0.01964	0.00163	0.01986	0.00339	0.01963	0.00286		0.02098	0.00341	0.02272	0.00155	0.0222	0.00072		0.02339	-0.00105	0.02268	-0.001	0.02202	0.0021		0.02196	0.00234	0.02184	0.00378	0.02199	-0.00086		0.02281	0.0045	0.0209	-0.00204	0.02304	0.0019
0.02834	0.0027	0.03004	0.00221	0.03226	0.00051		0.02143	0.00367	0.02158	0.00068	0.0214	0.00237		0.0229	0.00107	0.02482	-0.00118	0.0243	0.00111		0.02556	0.00241	0.02468	-0.00281	0.02405	0.00409		0.02404	-0.0005	0.02391	-0.0008	0.02391	0.00269		0.02502	-0.0013	0.02281	-0.00056	0.02518	0.00092
0.03081	0.0011	0.03255	0.00196	0.03508	0.00075		0.02314	0.00325	0.02331	0.00395	0.02322	0.00016		0.02489	-0.00076	0.02693	-0.00067	0.02643	0.00325		0.02767	0.00208	0.02674	-0.00244	0.02603	0.00243		0.02599	-0.00172	0.02598	-0.00059	0.02589	-0.00087		0.0272	-0.00046	0.0247	0.0025	0.02732	-0.00038
0.03311	0.00193	0.03506	0.00323	0.03794	0.00166		0.02488	0.00081	0.02517	0.00173	0.02504	-0.00242		0.02687	0.00155	0.02907	0.00108	0.02848	0.00239		0.0299	0.00529	0.0288	-0.00036	0.02791	0.00184		0.02807	0.00298	0.02793	-0.00086	0.0279	0.00159		0.02916	-0.0011	0.02669	0.00416	0.02946	0.00296
0.03541	0.00101	0.03761	0.00047	0.04069	-0.00072		0.02666	0.00397	0.02698	0.00033	0.02684	0.00323		0.02871	0.00054	0.03102	5e-05	0.03046	0.00165		0.03198	-0.00274	0.03071	0.00327	0.02973	-0.00141		0.03012	0.00167	0.02994	0.00299	0.02994	0.00082		0.03115	0.00289	0.02869	0.00141	0.03158	0.00208
0.03771	0.00191	0.04005	0.00133	0.04331	0.00159		0.02859	0.00256	0.02879	0.00134	0.02853	0.00078		0.03055	-0.00035	0.03294	0.00165	0.03253	0.00513		0.03405	0.00149	0.0327	0.00142	0.0317	0.00113		0.03211	0.00028	0.03198	0.00211	0.03204	-0.00176		0.0333	0.00198	0.03063	0.00083	0.03366	0.00044
0.04012	0.00436	0.04253	-0.00086	0.04581	1e-05		0.03032	0.00404	0.03065	0.00081	0.03032	0.00115		0.03241	0.00027	0.03499	-0.00111	0.0346	0.00171		0.0361	-0.00079	0.03473	0.00148	0.03374	0.00301		0.03413	0.00307	0.03405	0.00033	0.03408	-0.00079		0.03548	0.00146	0.03242	0.00212	0.03577	0.00116
0.04249	0.00118	0.045	0.00195	0.04859	0.00037		0.03206	0.00818	0.03243	0.00345	0.03212	0.00282		0.03434	0.00116	0.03713	0.00115	0.03671	0.00202		0.03827	0.00082	0.03682	-0.00195	0.0358	0.00076		0.03617	0.00216	0.03606	0.0051	0.03609	0.00085		0.03747	0.00077	0.03422	-0.00136	0.03788	-0.00079
0.045	-0.00138	0.04755	0.0005	0.05121	-0.00029		0.03384	0.00387	0.03415	0.00381	0.03394	0.00039		0.03644	0.00268	0.03927	0.00178	0.03872	0.00172		0.04044	-0.00067	0.03894	-0.00027	0.03789	0.00166		0.03816	-0.00077	0.0381	0.00188	0.03816	0.0022		0.03943	0.00213	0.03616	0.00268	0.03999	0.00085
0.04733	0.00242	0.05006	-0.0002	0.05375	0.00208		0.03555	0.00254	0.03594	0.00554	0.03576	0.00363		0.03845	0.00182	0.04144	0.00139	0.0407	0.00261		0.04261	-0.00189	0.04113	0.00202	0.03989	-0.00084		0.04021	0.0006	0.04008	0.00306	0.04014	0.00096		0.04139	0.00118	0.0381	-8e-05	0.04207	0.00168
0.04953	0.00326	0.0525	0.00263	0.05641	0.00072		0.03742	0.00185	0.0378	0.00358	0.03761	0.00986		0.04043	0.00466	0.04361	0.00191	0.04268	0.00282		0.04474	0.0029	0.04319	0.0011	0.04183	0.00295		0.04232	0.00353	0.04212	-0.00026	0.04203	0.00133		0.04351	0.00173	0.04004	-0.0003	0.04412	-0.00016
0.05186	0.00175	0.05501	0.00237	0.05911	0.0008		0.03929	0.00215	0.03969	0.00436	0.03932	-0.0041		0.0423	0.00186	0.04553	-0.00116	0.04473	0.00233		0.04688	0.00149	0.04522	0.00034	0.04383	0.00211		0.04434	0.00098	0.04407	0.00268	0.04386	-0.0003		0.04568	0.00032	0.04189	0.00205	0.04617	0.00255
0.0543	0.00044	0.05753	0.00246	0.06181	-0.0013		0.04102	0.00562	0.04144	0.00598	0.04106	0.00129		0.04414	-0.0002	0.04757	0.00331	0.0468	0.00533		0.04899	0.00289	0.04724	0.00011	0.04587	0.0019		0.04633	0.0009	0.04611	0.00068	0.04584	0.00535		0.04783	-0.00152	0.04386	0.00254	0.04831	0.00294
0.05671	0.00236	0.06004	0.00412	0.06452	-0.00195		0.04273	0.00149	0.04319	0.00401	0.0428	0.00197		0.04601	0.00053	0.04971	-0.00045	0.04887	0.00372		0.05113	0.00223	0.04943	0.00091	0.04793	0.00277		0.04828	-2e-05	0.04812	0.00067	0.04785	0.00359		0.04989	0.00073	0.04574	0.00063	0.05045	0.00405
0.05904	0.00239	0.06266	0.00177	0.0673	0.00114		0.04444	0.00274	0.04495	0.00036	0.04468	0.00293		0.04784	0.00403	0.05188	0.00049	0.05082	0.00445		0.0533	0.00458	0.05139	0.002	0.0499	0.00295		0.05033	0.00325	0.04995	0.00175	0.04995	0.00278		0.05191	0.00147	0.0476	0.0014	0.05263	0.00371
0.06142	0.00064	0.06506	0.00381	0.07	0.00197		0.04625	0.00464	0.04675	0.00288	0.04647	0.00431		0.04971	0.00031	0.05383	0.0028	0.0528	0.00283		0.05524	0.00234	0.0533	-0.00183	0.05184	0.00071		0.05223	0	0.0519	0.00104	0.05202	0.00342		0.05396	0.00017	0.04945	0.00233	0.05467	0.00386
0.06371	0.00413	0.0675	-0.00053	0.07266	0.00105		0.04815	0.00389	0.04862	0.00465	0.04824	0.00242		0.05164	0.00099	0.05585	0.0012	0.05485	0.00549		0.05738	0.00177	0.05533	0.0021	0.05378	0.004		0.0541	-0.00013	0.05391	0.00161	0.054	0.00336		0.05602	-0.00201	0.05136	0.00212	0.05675	0.0018
0.06605	0.00273	0.06998	0.00305	0.0754	-3e-05		0.04991	0.00416	0.0505	0.00322	0.05001	0.00571		0.05356	0.00381	0.05783	0.00453	0.05692	0.00431		0.05959	0.0029	0.0573	3e-05	0.05579	0.00275		0.05611	-0.0009	0.05598	0.00252	0.05601	0.00362		0.05816	-4e-05	0.05324	0.00046	0.05883	0.00544
0.06842	0.00193	0.07249	-0.00014	0.07802	-0.00207		0.05167	0.00368	0.05223	0.00327	0.05175	0.00182		0.05549	0.00482	0.05994	0.00267	0.05896	-0.00029		0.06169	0.00127	0.05942	0.00355	0.05782	0.00422		0.05816	-0.00032	0.05805	0.00268	0.05802	0.0035		0.06028	-0.00176	0.05515	-0.00081	0.06104	0.00457
0.07086	0.00306	0.07511	0.00065	0.0806	0.00142		0.05343	0.0028	0.05401	0.00513	0.0536	0.00913		0.05747	0.00356	0.06205	0.00229	0.06107	0.00372		0.06386	0.00489	0.06157	0.00101	0.05982	0.00212		0.06027	-0.00073	0.06021	0.00341	0.06006	0.00297		0.06224	-9e-05	0.05709	0.00117	0.06309	0.00496
0.07323	0.00031	0.07762	0.00259	0.08331	0.00225		0.0552	0.00518	0.05576	0.00331	0.05545	0.00713		0.0594	0.0023	0.06415	0.00404	0.06311	0.0026		0.06603	0.00187	0.06366	0.00127	0.06173	0.00803		0.06235	0.00234	0.06213	0.00375	0.06213	0.00232		0.06426	0.0032	0.05912	-0.00167	0.06507	0.00456
0.07557	-0.00103	0.0801	-0.00114	0.08601	-0.00164		0.05696	0.00308	0.05757	0.00512	0.05727	0.00709		0.06126	0	0.0662	0.00363	0.06512	0.00196		0.06811	0.00094	0.06566	0.00096	0.06371	0.00628		0.06446	0.00259	0.06408	0.0021	0.06411	0.00308		0.06632	6e-05	0.06094	0.00115	0.06718	0.00238
0.07787	0.00269	0.08254	0.0012	0.08867	-0.00095		0.05875	0.00473	0.05941	0.00518	0.05898	0.00376		0.06322	0.00511	0.06824	0.00279	0.06716	0.00198		0.07018	0.00266	0.06768	0.00412	0.06571	0.00448		0.06636	-0.00117	0.06612	0.00024	0.06606	0.00324		0.0685	0.00117	0.06279	0.0022	0.06933	0.00435
0.08024	0.00106	0.08494	0.00123	0.09129	7e-05		0.06053	0.0042	0.06119	0.00516	0.06078	0.00618		0.06517	0.00205	0.07026	0.00071	0.06936	0.00164		0.07226	0.00544	0.06971	0.00373	0.06774	0.00463		0.06831	0.0017	0.06822	0.00217	0.06804	0.00388		0.07061	0.00467	0.06468	-0.00038	0.07147	0.00258
0.08254	0.00113	0.08745	0.00485	0.09407	0.00274		0.06235	-0.0008	0.06299	0.00489	0.06252	0.00787		0.06707	0.00521	0.07233	0.00217	0.07131	0.00433		0.07455	0.00363	0.07171	0.00441	0.06977	0.00675		0.07042	0.00173	0.07011	-0.00065	0.06999	0.00609		0.0727	-0.00054	0.0665	-0.00051	0.07364	0.00761
0.08491	0.00311	0.09008	0.00384	0.09681	0		0.06411	0.00243	0.06478	0.00612	0.06431	0.00204		0.06905	0.00395	0.07444	0.00332	0.0732	0.00678		0.07672	0.00216	0.07383	0.00528	0.07186	0.00737		0.07247	0.00335	0.072	0.00027	0.07206	0.00556		0.07475	0.00045	0.06841	0.00089	0.07576	0.00343
0.08731	0.00396	0.09263	-0.00082	0.09948	0.00126		0.06587	-0.00847	0.06656	0.00696	0.06613	0.00565		0.07109	0.00361	0.07652	0.00012	0.07518	0.00358		0.07873	0.00586	0.07586	0.00533	0.0738	0.00292		0.0744	0.00163	0.07398	0.00482	0.07404	0.00279		0.07677	0.00173	0.07035	-0.00035	0.07771	0.00113
0.08965	0.00178	0.09506	0.00089	0.10214	-0.0002		0.06771	0.00347	0.06834	0.00547	0.0679	0.00882		0.07296	0.00538	0.0785	0.00283	0.0772	0.00504		0.08087	0.00515	0.07783	0.00122	0.07578	0.00348		0.07633	0.00186	0.07596	0.00267	0.07596	0.00047		0.07889	0.00106	0.07226	0.0008	0.07979	0.00647
0.09205	0.00294	0.09754	0.00089	0.10476	0.00254		0.06937	0.00237	0.07017	0.00634	0.06967	0.00526		0.0748	-0.00101	0.08055	0.00453	0.07924	0.00657		0.08295	0.00338	0.07986	0.0008	0.07778	0.00694		0.07825	-0.00185	0.078	0.00535	0.07797	0.00171		0.08101	-0.00149	0.07412	0.00134	0.0819	0.00415
0.09446	0.00106	0.10001	0.00178	0.10746	0.0019		0.07118	-0.00177	0.07198	0.00786	0.07144	0.00788		0.07672	0.00574	0.08259	0.00467	0.08131	0.00246		0.08518	0.00309	0.08195	-0.00198	0.07993	0.00565		0.08027	0.00035	0.08007	0.00491	0.08001	0.00342		0.083	0.00211	0.07597	0.00405	0.08411	0.00616
0.09676	0.00337	0.10256	0.00023	0.11016	0.00137		0.073	0.00483	0.07381	0.00349	0.07323	0.00522		0.07862	0.00345	0.08473	0.00413	0.08341	0.00838		0.08738	0.00177	0.08404	0.00324	0.08181	0.00463		0.08235	0.00339	0.08208	0.00173	0.08205	0.00385		0.08499	0.00412	0.07782	0.00096	0.08622	0.00504
0.09902	0.00365	0.10511	0.00225	0.11274	0.00394		0.07481	0.00582	0.07557	0.00836	0.07505	0.00775		0.0804	0.00313	0.08684	0.00428	0.08543	0.00177		0.08949	0.00614	0.08616	0.00018	0.08367	0.00636		0.08443	0.00153	0.08406	0.00273	0.08409	0.00356		0.08714	0.00243	0.07971	0.00133	0.08824	0.00224
0.10136	0.00203	0.10755	0.00363	0.1154	0.00205		0.07665	0.00829	0.07737	0.0078	0.07685	0.00848		0.08224	0.00655	0.08895	0.0056	0.08744	0.00417		0.09153	0.00167	0.08819	0.00316	0.08564	0.00508		0.08645	-0.00027	0.08604	0.00158	0.08616	0.00358		0.08922	0.00239	0.08173	0.00089	0.09035	0.00482
0.10373	0.0031	0.11003	0.00284	0.11819	0.00243		0.07844	0.00876	0.07921	0.00318	0.07862	0.00402		0.0842	0.00503	0.09099	0.00474	0.08942	0.00543		0.09367	0.00748	0.09022	0.00225	0.08761	0.00088		0.08843	0.00326	0.08796	0.00319	0.08808	0.00306		0.09131	0.00023	0.08373	0.00103	0.09243	0.00571
0.1062	0.00048	0.11254	0.00263	0.12097	0.00156		0.08018	0.00503	0.08094	0.0082	0.08041	0.00586		0.08615	0.00625	0.09301	0.00352	0.09146	0.00465		0.09578	0.0028	0.09224	0.00234	0.08961	0.007		0.09042	0.00309	0.09003	0.00123	0.09006	0.00105		0.09339	0.00389	0.08569	0.00131	0.09466	0.00607
0.10861	0.00358	0.11501	0.00279	0.12367	0.00301		0.08183	0.00541	0.08274	0.00788	0.08215	0.00648		0.08819	0.00725	0.09508	0.00463	0.09357	0.005		0.09791	0.00486	0.09433	0.00205	0.09167	0.00598		0.09241	7e-05	0.09207	0.00456	0.09207	0.00339		0.09551	0.00429	0.0876	0.00196	0.09681	0.00357
0.11087	0.00427	0.11756	0.00271	0.12645	0.00225		0.08362	0.00494	0.08455	0.00631	0.084	0.0102		0.0902	0.00484	0.09722	0.00531	0.09558	0.00641		0.10005	0.00507	0.09642	0.00307	0.09371	0.00407		0.09443	-0.00012	0.09402	0.00112	0.09423	0.00514		0.09753	0.00188	0.08946	0.00177	0.09889	0.00427
0.11321	0.00159	0.12011	-0.00153	0.12915	0.00341		0.08549	0.00602	0.08641	0.00326	0.08577	0.00621		0.09207	0.00652	0.09917	0.00574	0.09756	0.005		0.10219	0.00061	0.09833	0.00382	0.09568	0.0043		0.09648	-0.00101	0.09597	0.00257	0.09615	0.00557		0.09952	0.00408	0.09131	6e-05	0.1009	0.00997
0.11554	0.00407	0.12259	0.00081	0.13177	0.0027		0.08738	0.0045	0.0883	0.0089	0.08746	0.00847		0.09394	0.00813	0.10116	0.0031	0.09954	0.00626		0.1043	0.00355	0.10033	0.00438	0.09765	0.00329		0.0984	0.00144	0.09795	0.00524	0.09801	0.00045		0.10167	0.00341	0.09314	0.00108	0.10295	0.0066
0.11791	0.00399	0.12503	0.00143	0.13435	-0.00057		0.08915	-0.00146	0.09008	0.00912	0.08928	0.00843		0.09586	0.00501	0.10326	0.00665	0.10162	0.00756		0.10637	0.00683	0.10245	0.00289	0.09962	0.00891		0.10033	0.00211	0.10002	0.00193	0.09996	0.00187		0.10385	0.00217	0.09493	0.00355	0.10503	0.00727
0.12032	0.00243	0.12754	-0.00032	0.1371	0.00047		0.09088	0.00423	0.09183	0.00896	0.09107	0.00945		0.09787	0.00516	0.10537	0.00434	0.10369	0.00577		0.10854	0.00404	0.10451	0.00661	0.10162	0.00782		0.10235	0.00647	0.10206	0.00425	0.10197	0.00524		0.10587	0.00112	0.09684	0.00162	0.10724	0.00767
0.12276	0.00287	0.13013	0.00134	0.1398	-0.00042		0.09256	0.00918	0.09348	0.00762	0.09297	0.00815		0.09977	0.00457	0.10751	0.00773	0.10576	0.00463		0.11071	0.00708	0.10663	0.00378	0.10366	0.00776		0.10443	0.00234	0.10413	0.00304	0.10398	0.00563		0.10793	0.0019	0.09873	-0.00028	0.10929	0.00909
0.12506	0.00288	0.13253	0.00023	0.14242	0.00178		0.09424	0.01057	0.09534	0.00898	0.09485	0.00706		0.10161	0.00489	0.10959	0.00448	0.1078	0.00795		0.11285	0.00532	0.10869	0.00733	0.10563	0.00696		0.10648	0.00218	0.10605	0.00433	0.10605	0.00556		0.10998	0.0027	0.10072	0.00451	0.11137	0.00796
0.12743	0.00181	0.13496	0.0001	0.14508	0.0029		0.09603	0.01482	0.0972	0.01063	0.09659	0.00897		0.10342	0.00803	0.11163	0.00958	0.10979	0.0054		0.11493	0.00539	0.11066	0.00856	0.10757	0.0052		0.10852	0.00124	0.10803	0.00544	0.10809	0.00419		0.11206	0.00162	0.10269	0.00295	0.11345	0.00788
0.12969	0.00415	0.13747	0.0033	0.14782	0.0057		0.09787	0.00596	0.09906	0.00723	0.09825	0.0075		0.10526	0.00842	0.11365	0.00655	0.11183	0.00635		0.117	0.00261	0.11268	0.00531	0.10951	0.00632		0.11051	0.00449	0.11001	0.00264	0.11001	0.00377		0.11424	0.00237	0.10454	0.00102	0.11556	0.0077
0.13217	0.00296	0.14003	0.00132	0.1506	0.00213		0.09966	0.00534	0.10087	0.01108	0.09999	0.01		0.10721	0.00418	0.11563	0.00568	0.1139	0.00836		0.11917	0.00524	0.11471	0.00511	0.11154	0.00871		0.11247	0.0028	0.11208	0.00564	0.11199	0.00634		0.11633	0.00367	0.10648	0.00465	0.1177	0.00863
0.13454	0.00371	0.14265	-0.0004	0.15335	0.00297		0.10148	0.01014	0.10268	0.00957	0.10181	0.00678		0.10925	0.00737	0.11774	0.00858	0.11591	0.00668		0.1214	0.00321	0.11686	0.00509	0.11355	0.00814		0.11452	0.00385	0.11406	0.00606	0.114	0.00669		0.11835	0.00285	0.10839	0.00232	0.11981	0.00722
0.13684	0.00436	0.14531	0.0038	0.15613	0.00359		0.10332	0.01024	0.10438	0.00852	0.10366	0.01088		0.11121	0.00503	0.11991	0.00671	0.11784	0.00666		0.12354	0.00613	0.11895	0.00841	0.11558	0.00896		0.11657	0.00119	0.11592	0.00454	0.11604	0.0047		0.1204	0.00347	0.1103	0.00313	0.12192	0.00921
0.13921	0.00429	0.14779	0.00354	0.15867	0.00387		0.10516	0.00506	0.10608	0.01115	0.10548	0.00872		0.1131	0.00698	0.12198	0.00866	0.11988	0.01029		0.12555	0.00574	0.12095	0.00402	0.11758	0.00797		0.11846	0.00389	0.11796	0.00367	0.11808	0.00573		0.12246	0.00653	0.11224	0.00201	0.124	0.00826
0.14154	0.00383	0.15023	0.00427	0.16141	0.00258		0.1069	0.00455	0.10789	0.00844	0.10725	0.01116		0.115	0.00828	0.12406	0.0042	0.12195	0.00826		0.12766	0.00289	0.12301	0.00636	0.11955	0.01028		0.12039	0.00446	0.12	0.00713	0.12006	0.00591		0.12448	0.00082	0.11421	0.00491	0.12605	0.0079
0.14392	0.00164	0.15259	0.00061	0.16415	0.00249		0.10858	0.01015	0.10972	0.00975	0.10907	0.0101		0.11693	0.00639	0.12607	0.00638	0.12399	0.00733		0.12977	0.0052	0.12501	0.00756	0.12152	0.00832		0.12244	0.00371	0.12204	0.00299	0.12201	0.00812		0.12663	0.00345	0.11606	0.00169	0.12816	0.00874
0.14625	0.00255	0.15514	0.00267	0.16702	0.00235		0.11028	0.00717	0.1115	0.01156	0.11084	0.00808		0.11882	0.00656	0.12812	0.00807	0.1261	0.00916		0.13194	0.00761	0.12707	0.00582	0.12359	0.00998		0.12449	0.00707	0.12408	0.00494	0.12393	0.00416		0.12868	0.00154	0.11795	0.00417	0.13037	0.00804
0.14862	0.00329	0.15761	0.00329	0.1696	0.00573		0.11199	0.00838	0.11336	0.01115	0.1125	0.00986		0.1208	0.00604	0.13029	0.00671	0.1282	0.00958		0.13414	0.00644	0.12922	0.00544	0.12556	0.00833		0.12651	0.00407	0.12606	0.00671	0.126	0.0057		0.1308	0.00556	0.11983	0.00298	0.13242	0.00821
0.15103	0.00325	0.16001	0.00037	0.17218	0.00263		0.11383	0.01037	0.11522	0.01112	0.11432	0.01324		0.12264	0.006	0.1324	0.00878	0.13009	0.01092		0.13634	0.00687	0.13131	0.00859	0.12744	0.00982		0.12855	0.00251	0.12804	0.00681	0.12804	0.00897		0.13285	0.00128	0.12177	0.00365	0.13443	0.00823
0.15336	0.00646	0.16249	0.00063	0.17484	0.00482		0.11568	0.00915	0.11709	0.01341	0.11612	0.00778		0.12451	0.00919	0.13444	0.00831	0.13204	0.00966		0.13841	0.00894	0.13328	0.00798	0.12947	0.01182		0.13057	0.00492	0.12999	0.00434	0.13005	0.00505		0.13491	0.00348	0.12362	0.00414	0.13658	0.00949
0.15573	0.0037	0.16496	0.00136	0.17746	0.00194		0.11749	0.00482	0.11881	0.01543	0.11786	0.01079		0.12638	0.00662	0.13643	0.00972	0.13405	0.00723		0.14039	0.00752	0.13528	0.00566	0.13147	0.01123		0.1325	0.00033	0.13197	0.00419	0.13206	0.00667		0.13693	0.00515	0.12542	-0.00014	0.13869	0.00916
0.15814	0.00322	0.16755	0.00277	0.18012	0.00061		0.11917	0.00889	0.12057	0.01226	0.11965	0.01284		0.12833	0.00675	0.13847	0.00581	0.13625	0.00972		0.14253	0.00787	0.13727	0.00537	0.13348	0.01112		0.13446	0.00388	0.13404	0.002	0.13401	0.01198		0.13901	0.00375	0.1273	0.00367	0.1408	0.01203
0.16047	0.00384	0.17003	-0.00092	0.18286	0.00102		0.12091	0.00815	0.12229	0.00922	0.12153	0.00863		0.13029	0.00747	0.14055	0.00759	0.13835	0.01068		0.14477	0.00318	0.1394	0.00746	0.13554	0.00976		0.13657	0.00625	0.13611	0.00748	0.13602	0.00644		0.1411	0.00194	0.12924	0.00266	0.14297	0.01237
0.16274	0.00402	0.17261	0.0008	0.1856	0.00389		0.12264	0.00543	0.12405	0.01217	0.12335	0.0128		0.13227	0.00839	0.14262	0.00884	0.1403	0.00953		0.1469	0.00792	0.14145	0.00692	0.13757	0.0103		0.13867	0.00343	0.13803	0.00504	0.13809	0.00746		0.14318	0.00418	0.13118	0.00362	0.14512	0.00877
0.16511	0.00327	0.17509	0.0016	0.18823	0.00176		0.12448	0.0082	0.12585	0.01291	0.12509	0.01181		0.13414	0.00763	0.14467	0.00603	0.14229	0.00939		0.14901	0.00855	0.14348	0.00489	0.13948	0.01159		0.1406	0.00818	0.14004	0.00562	0.14004	0.00753		0.14524	0.00249	0.13315	0.00363	0.1471	0.01096
0.16744	0.00513	0.17753	0.00098	0.19089	0.00285		0.12643	0.00745	0.12772	0.01224	0.12683	0.01578		0.13603	0.00906	0.14675	0.00895	0.14427	0.01119		0.15112	0.00937	0.14551	0.00651	0.14139	0.01071		0.14256	0.00417	0.14202	0.00884	0.14193	0.0089		0.14735	0.00478	0.13514	0.00507	0.14909	0.01097
0.17002	0.00407	0.18004	9e-05	0.19359	0.00271		0.12827	0.01056	0.1295	0.01012	0.12854	0.01446		0.13796	0.00639	0.14879	0.01035	0.1464	0.00776		0.15322	0.00903	0.14754	0.00817	0.14334	0.01378		0.14458	0.00594	0.14406	0.00726	0.144	0.00578		0.14956	0.00588	0.13694	0.00386	0.15126	0.01311
0.17246	0.00262	0.18244	-0.0004	0.19641	0.00688		0.13004	0.00678	0.13122	0.01227	0.13034	0.01314		0.13994	0.01019	0.15087	0.01013	0.14851	0.0092		0.15533	0.00634	0.1496	0.00681	0.14549	0.0136		0.14657	0.00475	0.14613	0.00706	0.14601	0.00917		0.15152	0.00222	0.13885	0.00268	0.15347	0.01208
0.17483	0.00445	0.18503	0.00168	0.19903	0.00063		0.13174	0.01042	0.133	0.01156	0.13216	0.01067		0.14187	0.00412	0.15291	0.00764	0.15052	0.01071		0.1575	0.00827	0.15169	0.00761	0.14752	0.0145		0.14867	0.00249	0.14811	0.00546	0.14805	0.00799		0.15355	0.00691	0.14085	0.00576	0.15555	0.01393
0.17706	0.00467	0.1875	-0.00266	0.20165	0.00437		0.13348	0.01012	0.13476	0.01167	0.13398	0.01391		0.14362	0.00963	0.15502	0.0087	0.1525	0.01158		0.1597	0.00711	0.15375	0.00697	0.14946	0.01165		0.15072	0.00242	0.15003	0.00735	0.15012	0.00965		0.15557	0.00364	0.14281	0.00666	0.15763	0.0117
0.17926	0.00523	0.18994	0.00262	0.20427	0.00519		0.13521	0.0096	0.13662	0.00934	0.1357	0.01112		0.14555	0.00748	0.15707	0.0096	0.15451	0.01101		0.16178	0.00568	0.15578	0.00911	0.15143	0.01539		0.15268	0.00402	0.15198	0.00589	0.1521	0.007		0.15769	0.00347	0.14455	0.00395	0.15971	0.01267
0.18163	0.00447	0.19241	0.00227	0.20694	0.00453		0.13698	0.00875	0.13853	0.01385	0.13746	0.01329		0.1475	0.00799	0.15914	0.00886	0.15649	0.00883		0.16385	0.01241	0.15778	0.00984	0.15338	0.01129		0.1547	0.00527	0.15399	0.00884	0.15399	0.00701		0.15983	0.00768	0.14638	0.00604	0.16175	0.0132
0.18407	0.00606	0.19492	0.00557	0.20972	0.00417		0.13871	0.01108	0.1404	0.01081	0.13915	0.01347		0.14945	0.00851	0.16116	0.01032	0.15857	0.0106		0.16602	0.00863	0.15987	0.00964	0.15547	0.01186		0.15669	0.00493	0.15606	0.0063	0.15594	0.00866		0.16201	0.00412	0.14823	0.00513	0.16387	0.01205
0.18637	0.00554	0.19755	0.0027	0.21254	0.00369		0.14052	0.00865	0.14223	0.01125	0.14095	0.01206		0.15138	0.0121	0.16326	0.01132	0.16064	0.01172		0.1681	0.01111	0.16202	0.01052	0.15753	0.01281		0.15867	0.0009	0.1581	0.00666	0.15795	0.01		0.16404	0.00522	0.15014	0.00461	0.16607	0.0137
0.18867	0.00559	0.20006	0.00071	0.2152	0.00323		0.14226	0.01019	0.14401	0.01154	0.14279	0.01749		0.15333	0.01045	0.1654	0.01026	0.16262	0.01141		0.17017	0.01016	0.16402	0.01032	0.1595	0.01214		0.16069	0.00721	0.16002	0.00985	0.16008	0.00814		0.16596	0.00457	0.15208	0.00554	0.16818	0.01402
0.191	0.00606	0.20261	0.00151	0.21782	0.00617		0.14407	0.01028	0.14576	0.01155	0.14467	0.01388		0.15517	0.00893	0.16739	0.01278	0.1647	0.00812		0.17231	0.0112	0.16598	0.00833	0.16141	0.01246		0.16268	0.00658	0.162	0.00644	0.16209	0.00999		0.16802	0.00572	0.15411	0.00718	0.17023	0.01265
0.19341	0.00272	0.20505	0.00441	0.2204	0.00181		0.14592	0.01049	0.14749	0.01135	0.14649	0.01636		0.15707	0.00993	0.16943	0.01302	0.16668	0.01164		0.17445	0.0094	0.16807	0.01118	0.16336	0.01238		0.16467	0.00634	0.16401	0.00933	0.16407	0.01192		0.1702	0.00709	0.15599	0.00677	0.17231	0.01134
0.19574	0.00531	0.20738	0.00066	0.22315	0.00656		0.14768	0.01001	0.14922	0.01295	0.14831	0.01604		0.15897	0.00775	0.17148	0.01016	0.16872	0.00899		0.17662	0.0125	0.17007	0.00885	0.16533	0.01319		0.16666	0.00802	0.16599	0.00999	0.16605	0.01364		0.17228	0.00502	0.15784	0.00769	0.17439	0.01606
0.19818	0.00549	0.20989	0.0033	0.22593	0.003		0.14947	0.01468	0.15097	0.01102	0.15013	0.01681		0.16103	0.0097	0.17358	0.00813	0.17076	0.0118		0.17879	0.01221	0.17216	0.01125	0.16736	0.0133		0.1687	0.00528	0.16803	0.00764	0.168	0.01011		0.17434	0.00645	0.1597	0.0087	0.17647	0.01442
0.20059	0.00249	0.21248	0.00204	0.22863	0.00495		0.15125	0.01221	0.15281	0.01166	0.15193	0.01614		0.16293	0.01251	0.17572	0.0113	0.17284	0.01323		0.18093	0.01209	0.17431	0.00867	0.16936	0.0147		0.17075	0.0043	0.17004	0.00881	0.1701	0.01304		0.17645	0.0047	0.16158	0.00706	0.17858	0.01579
0.20289	0.00739	0.21491	0.00346	0.23121	0.00244		0.15299	0.01411	0.15459	0.01401	0.15362	0.01577		0.16477	0.01055	0.17786	0.01011	0.17485	0.01169		0.18297	0.01169	0.1764	0.01143	0.17133	0.0171		0.17277	0.00395	0.17205	0.00784	0.17214	0.01034		0.17848	0.00606	0.16355	0.00856	0.18066	0.01335
0.20519	0.00277	0.21739	0.00196	0.23395	0.00314		0.15483	0.01332	0.15647	0.01453	0.15525	0.0173		0.1667	0.01301	0.17988	0.00967	0.17686	0.01107		0.18507	0.00871	0.17834	0.0105	0.17328	0.01642		0.17476	0.00489	0.174	0.0083	0.17412	0.00963		0.1805	0.007	0.16548	0.00835	0.18274	0.01581
0.20749	0.0048	0.2199	0.00222	0.23661	0.00824		0.15673	0.01437	0.15826	0.0144	0.15702	0.01868		0.16859	0.01221	0.18183	0.01203	0.17887	0.01476		0.18721	0.01215	0.18028	0.01044	0.17531	0.0163		0.17675	0.00606	0.17604	0.0114	0.17607	0.01396		0.18258	0.00603	0.16734	0.00632	0.18492	0.01546
0.20989	0.00684	0.22245	0.0012	0.23923	0.0049		0.15854	0.01056	0.16004	0.01066	0.15879	0.01853		0.17055	0.01147	0.18387	0.01091	0.18101	0.01305		0.18938	0.0087	0.1824	0.01247	0.17737	0.01767		0.17873	0.00582	0.17811	0.00697	0.17802	0.00927		0.18476	0.00666	0.16916	0.00717	0.18712	0.01641
0.21219	0.00561	0.225	0.00262	0.24198	0.0043		0.1603	0.01249	0.16187	0.0143	0.16061	0.02041		0.1725	0.01005	0.18601	0.01166	0.18302	0.01094		0.19162	0.01356	0.18452	0.00972	0.17937	0.01359		0.18081	0.00743	0.18006	0.00903	0.18	0.00869		0.18682	0.00356	0.17107	0.00637	0.18917	0.01994
0.21453	0.00554	0.22755	0.0024	0.24476	0.00701		0.16201	0.01385	0.16371	0.01641	0.16251	0.02032		0.17445	0.00911	0.18809	0.01081	0.18494	0.01347		0.19372	0.00822	0.18655	0.00978	0.18131	0.01639		0.18295	0.00776	0.18198	0.00996	0.18207	0.01182		0.18884	0.00838	0.17301	0.00502	0.19119	0.01644
0.2169	0.00494	0.2301	0.0019	0.24742	0.00594		0.1638	0.01622	0.16549	0.01599	0.16433	0.02247		0.17629	0.00969	0.19013	0.01382	0.18701	0.01372		0.1958	0.01255	0.18858	0.00899	0.18329	0.01773		0.18482	0.00893	0.18399	0.00922	0.18405	0.01204		0.19086	0.00653	0.17498	0.00646	0.19327	0.01565
0.21938	0.00648	0.23258	0.00204	0.25008	0.00201		0.16548	0.0149	0.16727	0.01641	0.16604	0.02212		0.17819	0.01437	0.19224	0.01381	0.18905	0.01386		0.1979	0.01625	0.19064	0.0119	0.18526	0.01623		0.18678	0.00368	0.186	0.01052	0.18603	0.01068		0.19295	0.00735	0.17689	0.00879	0.19538	0.01669
0.22178	0.00518	0.23498	0.0001	0.25274	0.00689		0.16714	0.0122	0.16913	0.01291	0.16787	0.02377		0.18006	0.01402	0.19426	0.0143	0.19107	0.01086		0.19998	0.01247	0.19266	0.01571	0.18729	0.01707		0.1887	0.01061	0.18807	0.01478	0.18801	0.01441		0.195	0.00846	0.17875	0.01025	0.19749	0.01626
0.22415	0.00459	0.23749	0.00361	0.25548	0.00459		0.1689	0.01429	0.17102	0.01482	0.16966	0.02217		0.18201	0.01065	0.1963	0.01755	0.1932	0.01503		0.20215	0.01559	0.19466	0.01426	0.18941	0.01922		0.19078	0.00798	0.19014	0.01217	0.19002	0.01256		0.19709	0.00924	0.18063	0.00859	0.19963	0.01892
0.22652	0.00484	0.24004	0.00162	0.2581	0.00429		0.17074	0.01479	0.17277	0.01613	0.17148	0.02175		0.18394	0.01304	0.19838	0.01558	0.19527	0.01462		0.20432	0.01523	0.19678	0.01474	0.19132	0.01748		0.19286	0.00902	0.19215	0.01234	0.19203	0.01273		0.1992	0.00795	0.1826	0.00763	0.20171	0.02014
0.22871	0.00304	0.24248	0.00425	0.26077	0.0064		0.17258	0.01525	0.17458	0.01309	0.1733	0.02133		0.18583	0.01434	0.20052	0.01442	0.19723	0.0159		0.20646	0.01574	0.1989	0.01322	0.19324	0.01882		0.19494	0.00385	0.19404	0.00794	0.19407	0.0129		0.20126	0.00716	0.18451	0.00752	0.20376	0.0166
0.23091	0.00912	0.24499	0.00472	0.26339	0.00264		0.17448	0.01664	0.17636	0.01447	0.17507	0.02319		0.18779	0.01051	0.20256	0.01218	0.19915	0.0165		0.20853	0.01382	0.2009	0.01652	0.19524	0.01999		0.19693	0.00801	0.19596	0.01121	0.19608	0.01408		0.20337	0.00936	0.1863	0.00825	0.20587	0.01882
0.23338	0.00644	0.2475	0.0032	0.26613	0.00741		0.17632	0.01754	0.17806	0.01667	0.17684	0.02574		0.18966	0.01416	0.20458	0.01467	0.20128	0.01733		0.21061	0.0149	0.2029	0.01519	0.19721	0.02063		0.1988	0.00695	0.19803	0.01233	0.19803	0.01281		0.20549	0.00908	0.18813	0.00805	0.20792	0.01946
0.23583	0.00563	0.24998	0.00224	0.26887	0.0066		0.17802	0.0153	0.17976	0.01649	0.17861	0.02357		0.19161	0.01735	0.20659	0.01791	0.20338	0.01767		0.21278	0.01682	0.20493	0.01231	0.19921	0.02119		0.20078	0.00798	0.2001	0.01108	0.19998	0.01449		0.20748	0.0087	0.1901	0.01025	0.21009	0.01676
0.23816	0.00541	0.25256	0.0033	0.27165	0.00684		0.17979	0.01469	0.18156	0.01621	0.1804	0.02161		0.19356	0.01612	0.2087	0.01552	0.20537	0.01772		0.21498	0.01792	0.20699	0.01242	0.2013	0.01857		0.20289	0.00811	0.20208	0.01233	0.20202	0.01192		0.2095	0.00826	0.19203	0.0098	0.21227	0.02144
0.2405	0.00922	0.25515	0.00226	0.27427	0.00853		0.1816	0.0163	0.1834	0.0193	0.1822	0.01955		0.19546	0.01224	0.21071	0.0207	0.20735	0.01583		0.21709	0.01584	0.20902	0.01579	0.20334	0.01952		0.20494	0.00937	0.20409	0.01396	0.20412	0.01474		0.21156	0.00978	0.19397	0.00972	0.21435	0.02125
0.24287	0.00553	0.25755	0.00497	0.2769	0.00887		0.18347	0.01891	0.18526	0.015	0.18394	0.02492		0.19736	0.0175	0.21279	0.01892	0.20936	0.0175		0.21916	0.0181	0.21105	0.01658	0.20525	0.02121		0.20687	0.00893	0.20604	0.01342	0.20607	0.01516		0.21364	0.00882	0.19591	0.0096	0.21646	0.01838
0.24527	0.00453	0.2601	0.00172	0.27952	0.0058		0.18518	0.01844	0.18715	0.01559	0.18568	0.02487		0.19922	0.01535	0.2149	0.01714	0.2114	0.0159		0.2213	0.01591	0.2131	0.01441	0.20713	0.01879		0.20892	0.0095	0.20799	0.00961	0.20799	0.01253		0.21585	0.0089	0.19779	0.01051	0.21854	0.02056
0.24764	0.00657	0.26261	0.00436	0.28222	0.00702		0.18686	0.01723	0.18898	0.01688	0.18747	0.02721		0.20115	0.01316	0.21697	0.01605	0.21345	0.01974		0.2234	0.01933	0.21519	0.01604	0.20922	0.02256		0.21087	0.00821	0.21	0.01287	0.21	0.01921		0.21794	0.00742	0.19962	0.01402	0.22065	0.02252
0.25001	0.00629	0.26524	0.00472	0.28504	0.00678		0.18854	0.01833	0.19071	0.01554	0.18929	0.02181		0.20316	0.01637	0.21911	0.01729	0.21558	0.01728		0.22554	0.01379	0.21728	0.01504	0.21128	0.0205		0.21283	0.00898	0.21207	0.013	0.21204	0.01529		0.21996	0.0118	0.20147	0.01179	0.22279	0.02181
0.25242	0.00313	0.26775	0.00404	0.28774	0.00389		0.19033	0.01898	0.19252	0.01763	0.19109	0.02857		0.20509	0.0172	0.22119	0.01668	0.21759	0.01787		0.22768	0.01796	0.21938	0.01536	0.2132	0.02176		0.21488	0.00859	0.21408	0.01341	0.21408	0.01701		0.22201	0.0109	0.20338	0.00996	0.22484	0.0188
0.25479	0.00596	0.27015	0.00355	0.29036	0.00674		0.19214	0.01828	0.19441	0.01744	0.19294	0.0236		0.20693	0.01528	0.22317	0.01813	0.21954	0.02047		0.22988	0.01318	0.22131	0.01976	0.21517	0.01954		0.21699	0.01153	0.21606	0.01652	0.21615	0.01883		0.22404	0.00907	0.20541	0.01297	0.22692	0.02366
0.25702	0.00618	0.27259	0.00112	0.29306	0.00676		0.19401	0.01936	0.19621	0.01881	0.19476	0.02627		0.20882	0.01217	0.22515	0.01854	0.22152	0.01956		0.23199	0.01526	0.22334	0.01833	0.21714	0.02266		0.21898	0.00818	0.21801	0.01339	0.21813	0.01583		0.22615	0.00771	0.20732	0.01229	0.229	0.02112
0.25942	0.00705	0.27506	0.00189	0.29569	0.00727		0.19583	0.019	0.19794	0.01703	0.1965	0.02333		0.21069	0.01584	0.22723	0.01888	0.2236	0.02229		0.23406	0.0182	0.2254	0.01529	0.21914	0.02619		0.22093	0.00829	0.22005	0.01337	0.22005	0.01745		0.22827	0.00974	0.2092	0.01102	0.23111	0.02207
0.26186	0.00579	0.2775	0.00397	0.29839	0.00705		0.19754	0.02359	0.19967	0.01811	0.19829	0.02901		0.21267	0.01749	0.22931	0.02048	0.22561	0.02115		0.23627	0.01653	0.22746	0.01518	0.22118	0.02264		0.22289	0.00913	0.22206	0.01466	0.22197	0.01704		0.23041	0.00916	0.21106	0.01148	0.23322	0.02511
0.26423	0.006	0.28005	0.0033	0.30113	0.00674		0.1993	0.02151	0.20134	0.02495	0.20022	0.02655		0.21468	0.02126	0.23148	0.01992	0.22765	0.02237		0.23844	0.0212	0.22958	0.01765	0.22324	0.02067		0.22494	0.01032	0.22401	0.0148	0.22404	0.02013		0.23241	0.00904	0.21294	0.01127	0.23537	0.02317
0.26657	0.00815	0.2826	0.00588	0.30387	0.00943		0.20109	0.01883	0.2032	0.02075	0.20196	0.03008		0.21667	0.01848	0.23358	0.01926	0.22966	0.01634		0.24041	0.01999	0.23164	0.01626	0.22518	0.02058		0.22687	0.01129	0.22599	0.01559	0.22608	0.01818		0.23443	0.00776	0.21488	0.01395	0.23748	0.02384
0.2689	0.00551	0.285	0.0026	0.30653	0.00867		0.20293	0.01659	0.20506	0.02114	0.2036	0.02952		0.21848	0.01883	0.2356	0.02223	0.23171	0.01925		0.24252	0.01823	0.23367	0.01525	0.22715	0.02576		0.22892	0.01261	0.228	0.01657	0.22806	0.01927		0.23651	0.01139	0.21687	0.01339	0.23956	0.02455
0.2712	0.00515	0.28751	-0.00022	0.30915	0.00505		0.20472	0.02162	0.20692	0.02126	0.20534	0.02756		0.22026	0.01873	0.23764	0.01988	0.23378	0.02058		0.24469	0.02062	0.2357	0.01727	0.22906	0.02897		0.23093	0.00883	0.23004	0.01635	0.23007	0.0158		0.23866	0.01137	0.21873	0.0138	0.24158	0.02646
0.27357	0.00837	0.29002	0.00248	0.31181	0.00735		0.20645	0.0228	0.20873	0.01981	0.20705	0.02964		0.22221	0.02007	0.2396	0.02153	0.23588	0.02189		0.24696	0.02276	0.23766	0.01996	0.23107	0.02521		0.23295	0.00858	0.23208	0.01622	0.23205	0.01982		0.24075	0.00972	0.22058	0.01483	0.24378	0.0276
0.27598	0.00646	0.29261	0.00544	0.31464	0.01042		0.20816	0.02057	0.21049	0.02424	0.2089	0.03082		0.22428	0.01977	0.24174	0.02029	0.2379	0.0224		0.24922	0.021	0.23975	0.02066	0.23307	0.0258		0.23497	0.00886	0.23406	0.01705	0.23403	0.01805		0.24277	0.00963	0.22243	0.01302	0.24592	0.0271
0.27831	0.005	0.29513	0.00499	0.3173	0.00709		0.20987	0.02203	0.21224	0.02058	0.21075	0.03152		0.22615	0.01512	0.24384	0.02197	0.23985	0.02384		0.25139	0.01823	0.24184	0.0215	0.23507	0.02752		0.23699	0.01157	0.23598	0.01492	0.23604	0.01783		0.24482	0.00987	0.22432	0.01636	0.24788	0.02383
0.28068	0.00872	0.29753	0.00381	0.31992	0.00988		0.21168	0.02212	0.21405	0.0225	0.21262	0.03195		0.22802	0.0185	0.24595	0.02406	0.24186	0.02345		0.2534	0.02058	0.24393	0.02303	0.23704	0.02369		0.23898	0.01033	0.23796	0.01943	0.23814	0.01849		0.24691	0.01097	0.22628	0.01607	0.24993	0.02504
0.28313	0.01172	0.29996	0.00283	0.32258	0.00796		0.21355	0.02337	0.21591	0.0234	0.21434	0.03013		0.22994	0.02187	0.248	0.02311	0.24387	0.02392		0.25538	0.01966	0.24596	0.02279	0.23904	0.02594		0.24093	0.01503	0.23997	0.01639	0.24009	0.01713		0.24896	0.01272	0.22819	0.0143	0.25204	0.02743
0.2856	0.00839	0.30248	0.0031	0.32528	0.00947		0.21539	0.02206	0.21769	0.02022	0.21611	0.03006		0.23181	0.02132	0.25004	0.02344	0.24595	0.02227		0.25743	0.02329	0.24793	0.01905	0.24108	0.02474		0.24295	0.00745	0.24204	0.01667	0.24207	0.02077		0.25108	0.01052	0.23008	0.01557	0.25418	0.02843
0.28804	0.00856	0.30499	0.00297	0.32798	0.00909		0.21713	0.02118	0.21942	0.02384	0.21788	0.03173		0.23371	0.02087	0.25206	0.02327	0.24805	0.01996		0.25966	0.02373	0.25002	0.02147	0.24317	0.02821		0.24494	0.01315	0.24411	0.01629	0.24399	0.02221		0.2532	0.00989	0.23193	0.01611	0.25639	0.02692
0.29031	0.0084	0.30761	0.00505	0.33069	0.01107		0.21889	0.02422	0.2212	0.02593	0.21964	0.03133		0.23575	0.02309	0.25423	0.02434	0.25006	0.02527		0.26177	0.02457	0.25214	0.02167	0.24511	0.02993		0.24705	0.01456	0.24609	0.01938	0.246	0.02164		0.25528	0.01292	0.23384	0.01679	0.25866	0.02923
0.29261	0.00808	0.3102	0.00341	0.33343	0.00838		0.2207	0.02326	0.223	0.02555	0.22152	0.03129		0.2377	0.01864	0.25633	0.02582	0.25204	0.02289		0.26384	0.02333	0.2542	0.01852	0.24699	0.02622		0.24907	0.01362	0.24801	0.01787	0.24798	0.02118		0.2573	0.01526	0.23575	0.01423	0.26077	0.0309
0.29487	0.00663	0.31268	0.00461	0.33617	0.00791		0.22254	0.02615	0.22484	0.02397	0.22329	0.03151		0.23957	0.02324	0.25835	0.02618	0.25402	0.02408		0.26598	0.02198	0.2562	0.02149	0.24899	0.02731		0.25105	0.01287	0.24996	0.01954	0.24999	0.02515		0.25939	0.01324	0.23766	0.01579	0.26282	0.03146
0.29721	0.00843	0.31504	0.00439	0.33875	0.01014		0.22423	0.02546	0.22667	0.02881	0.225	0.03191		0.24138	0.02244	0.26039	0.02792	0.25604	0.02372		0.26809	0.02234	0.25823	0.02216	0.251	0.03099		0.25307	0.01396	0.25197	0.02009	0.252	0.02458		0.26154	0.0119	0.23957	0.01546	0.2648	0.02971
0.29958	0.00746	0.31751	0.0041	0.34153	0.00892		0.22591	0.02718	0.22848	0.02487	0.22674	0.03314		0.2433	0.02466	0.26244	0.02225	0.25817	0.02412		0.27022	0.02429	0.26023	0.02255	0.253	0.02705		0.25503	0.01306	0.25404	0.01995	0.25398	0.02217		0.26359	0.01245	0.24145	0.0176	0.26697	0.03132
0.30202	0.00716	0.32006	0.00513	0.34431	0.01078		0.22772	0.02398	0.23026	0.02692	0.22854	0.03376		0.24526	0.02741	0.26445	0.02611	0.26024	0.0219		0.27239	0.02684	0.26232	0.02398	0.25503	0.02642		0.25705	0.0153	0.25608	0.02004	0.25602	0.02533		0.26555	0.01528	0.24331	0.01528	0.26902	0.03043
0.30428	0.00862	0.32261	0.00532	0.3469	0.00884		0.22954	0.02431	0.23201	0.02644	0.23036	0.03285		0.24713	0.02285	0.26653	0.02641	0.26229	0.02743		0.2746	0.02937	0.26438	0.02425	0.25703	0.03216		0.2591	0.01031	0.25806	0.02221	0.25812	0.0269		0.26763	0.01453	0.24528	0.01321	0.27098	0.03308
0.30654	0.008	0.32505	0.00462	0.34952	0.00946		0.23133	0.02577	0.23385	0.02612	0.23221	0.03378		0.24902	0.02341	0.26864	0.02572	0.26427	0.02341		0.27664	0.02533	0.26647	0.02345	0.259	0.03052		0.26117	0.01248	0.26007	0.02304	0.2601	0.02284		0.26972	0.01293	0.24727	0.01722	0.27303	0.03148
0.30888	0.00888	0.32756	0.00295	0.35226	0.00891		0.23314	0.02951	0.23568	0.02633	0.234	0.0357		0.25095	0.02285	0.27071	0.0255	0.26625	0.02664		0.27871	0.0293	0.26849	0.0213	0.26095	0.03189		0.2631	0.01366	0.26199	0.02094	0.26199	0.0252		0.27199	0.01561	0.2491	0.01779	0.27517	0.03542
0.31132	0.00849	0.33004	0.00462	0.35488	0.01152		0.23493	0.02875	0.23738	0.03005	0.23577	0.03744		0.2529	0.02137	0.27276	0.02645	0.26832	0.02461		0.28082	0.0269	0.27052	0.02529	0.26292	0.03085		0.26506	0.01094	0.26403	0.02066	0.26397	0.02353		0.27417	0.01464	0.25098	0.01545	0.27731	0.03451
0.3138	0.0075	0.33251	0.00464	0.35754	0.00917		0.23664	0.02737	0.23914	0.02878	0.23754	0.03601		0.25483	0.02633	0.27483	0.02974	0.27043	0.02396		0.28296	0.03361	0.27267	0.02396	0.26501	0.02672		0.26702	0.01308	0.26607	0.02125	0.26598	0.02642		0.27619	0.01253	0.25283	0.01737	0.27945	0.03516
0.3161	0.0087	0.33503	0.00467	0.36024	0.01082		0.23837	0.02787	0.24097	0.02889	0.23933	0.03807		0.25675	0.02485	0.277	0.02943	0.27244	0.0271		0.2851	0.03078	0.2747	0.02539	0.26704	0.03198		0.26913	0.01384	0.26805	0.01883	0.26802	0.02678		0.27815	0.01402	0.25477	0.0148	0.28163	0.03673
0.31843	0.00686	0.33761	0.00562	0.3629	0.00774		0.24021	0.0291	0.24283	0.03159	0.24113	0.03738		0.25859	0.02475	0.27902	0.02831	0.27442	0.02654		0.28714	0.02712	0.27667	0.02603	0.26898	0.0327		0.27117	0.01482	0.27003	0.02502	0.27006	0.02669		0.28008	0.01574	0.25674	0.0202	0.28368	0.03887
0.32073	0.00631	0.34009	0.00517	0.36552	0.00676		0.24214	0.02793	0.24467	0.02769	0.24281	0.03821		0.26049	0.02875	0.281	0.03003	0.27643	0.02984		0.28924	0.02669	0.27867	0.02545	0.27096	0.03435		0.27313	0.01267	0.27204	0.02427	0.27207	0.02717		0.28217	0.01323	0.25868	0.02218	0.28579	0.03512
0.32317	0.00788	0.34256	0.00223	0.36819	0.0113		0.24384	0.02991	0.24647	0.02928	0.24461	0.03613		0.26244	0.02718	0.28308	0.03115	0.27848	0.02842		0.29148	0.02761	0.28073	0.0301	0.2729	0.03509		0.27515	0.0111	0.27399	0.02481	0.27402	0.02659		0.28432	0.01516	0.26056	0.02049	0.28787	0.03658
0.32558	0.00588	0.34504	0.00444	0.37105	0.01151		0.24555	0.03112	0.24826	0.03042	0.2464	0.04055		0.26437	0.02695	0.28512	0.03265	0.28052	0.02836		0.29368	0.03064	0.28279	0.02783	0.27496	0.03271		0.27714	0.01532	0.27606	0.02528	0.27594	0.02691		0.28634	0.01993	0.26236	0.02065	0.28988	0.0364
0.32802	0.01036	0.34759	0.00699	0.37379	0.00971		0.24734	0.02701	0.25001	0.02954	0.24822	0.04179		0.26641	0.02759	0.28736	0.02977	0.28262	0.03071		0.29585	0.03173	0.28506	0.03003	0.27696	0.03496		0.27913	0.01433	0.27807	0.02674	0.27795	0.02547		0.28839	0.01665	0.26427	0.02291	0.292	0.03757
0.33039	0.009	0.35006	0.00381	0.37645	0.01132		0.2491	0.03182	0.25176	0.03102	0.25007	0.04171		0.2683	0.02962	0.28952	0.03378	0.28466	0.03172		0.29796	0.03271	0.28718	0.02857	0.27893	0.03429		0.28114	0.01497	0.28008	0.02458	0.28002	0.03073		0.29041	0.01869	0.26624	0.0198	0.29411	0.03781
0.33262	0.00899	0.35254	0.00486	0.37915	0.01348		0.251	0.03182	0.25362	0.02791	0.25189	0.03963		0.27017	0.02313	0.29157	0.03214	0.28662	0.03227		0.3	0.03209	0.28915	0.03072	0.28091	0.03344		0.28316	0.01247	0.28206	0.0248	0.28209	0.02983		0.29256	0.01795	0.26815	0.02111	0.29622	0.03847
0.33488	0.01063	0.35501	0.0054	0.38173	0.01531		0.25284	0.03264	0.25546	0.03127	0.25361	0.04103		0.27207	0.02671	0.29352	0.03342	0.2886	0.03278		0.30201	0.03057	0.29115	0.02893	0.28291	0.03755		0.28521	0.01556	0.28401	0.02626	0.28407	0.03092		0.29462	0.01769	0.27	0.0199	0.2983	0.03964
0.33732	0.00662	0.35753	0.00582	0.38448	0.01408		0.25455	0.035	0.25727	0.02798	0.25532	0.0415		0.27391	0.02809	0.29548	0.03157	0.2907	0.03308		0.30412	0.03228	0.29308	0.03141	0.28491	0.03595		0.2872	0.01593	0.28611	0.02746	0.28605	0.02885		0.29676	0.01541	0.27191	0.02263	0.30035	0.04145
0.33973	0.00973	0.36007	0.00368	0.38714	0.01181		0.25625	0.0319	0.25905	0.03051	0.25709	0.04139		0.27589	0.0293	0.29752	0.03223	0.2928	0.02943		0.30632	0.03517	0.2952	0.03138	0.28691	0.03715		0.28922	0.01708	0.28812	0.02618	0.28803	0.02889		0.29882	0.01686	0.27376	0.02267	0.30252	0.04228
0.34203	0.0094	0.36266	0.00402	0.38984	0.01349		0.25802	0.03137	0.2608	0.03057	0.25899	0.04028		0.27787	0.03101	0.29966	0.03512	0.29476	0.02965		0.30852	0.03386	0.2972	0.03057	0.28894	0.03959		0.29133	0.01754	0.29001	0.02755	0.29007	0.03128		0.30087	0.01996	0.27567	0.02071	0.30466	0.04517
0.3444	0.00873	0.3651	0.00467	0.3925	0.01069		0.25978	0.03369	0.26261	0.03275	0.26081	0.04352		0.2798	0.0321	0.30167	0.03453	0.29671	0.03221		0.3106	0.03287	0.29917	0.02947	0.29092	0.03773		0.29325	0.0195	0.29196	0.02762	0.29208	0.03298		0.30293	0.0187	0.27759	0.02222	0.30674	0.04159
0.3468	0.01038	0.3675	0.00722	0.39512	0.01295		0.26165	0.0334	0.2645	0.03418	0.26255	0.04297		0.28164	0.02838	0.30372	0.03618	0.29875	0.03211		0.31273	0.03613	0.30123	0.03128	0.29289	0.03763		0.29515	0.01741	0.294	0.02826	0.29406	0.02938		0.30498	0.01823	0.27958	0.02717	0.30882	0.04204
0.34914	0.01189	0.36994	0.00772	0.3979	0.0125		0.26341	0.03322	0.2663	0.03558	0.26432	0.04515		0.28348	0.02947	0.30576	0.03356	0.30082	0.03156		0.3149	0.0359	0.30329	0.03067	0.2948	0.04018		0.2972	0.01794	0.29604	0.02969	0.29604	0.0318		0.30706	0.02087	0.28144	0.02251	0.31087	0.04441
0.35151	0.01182	0.37249	0.0059	0.4006	0.01303		0.26517	0.03816	0.26803	0.03757	0.26606	0.04547		0.28543	0.02889	0.30787	0.03408	0.30302	0.03587		0.31701	0.03191	0.30532	0.03409	0.29689	0.03965		0.29922	0.01983	0.29823	0.02883	0.29805	0.03244		0.30902	0.02123	0.28332	0.02121	0.31298	0.0448
0.35392	0.01147	0.37508	0.00447	0.40339	0.01331		0.2669	0.03501	0.26984	0.03543	0.26788	0.04539		0.28744	0.03126	0.30995	0.03617	0.30515	0.03425		0.31912	0.03601	0.30741	0.0321	0.29892	0.04123		0.30139	0.01916	0.30027	0.03175	0.30006	0.03072		0.31111	0.02292	0.2852	0.02469	0.31513	0.04376
0.35625	0.01218	0.37759	0.00726	0.40597	0.0114		0.26867	0.0369	0.27159	0.03331	0.26973	0.04465		0.28934	0.03066	0.31202	0.04006	0.30713	0.03495		0.32129	0.03636	0.30953	0.03569	0.30081	0.04104		0.30346	0.02142	0.30219	0.02894	0.30204	0.0333		0.3132	0.02163	0.28708	0.02357	0.31714	0.04645
0.35855	0.01178	0.38006	0.00549	0.40859	0.01333		0.27051	0.0362	0.2734	0.03531	0.27153	0.04645		0.29121	0.03106	0.31419	0.03852	0.30912	0.03599		0.32346	0.03678	0.31156	0.0336	0.30275	0.04296		0.30551	0.02092	0.30411	0.02824	0.30408	0.03361		0.3154	0.02241	0.28896	0.02237	0.31922	0.04737
0.36085	0.01142	0.38258	0.00782	0.41121	0.01181		0.2723	0.0382	0.27523	0.03671	0.27327	0.046		0.2931	0.03083	0.31618	0.04061	0.31107	0.03665		0.3256	0.0374	0.31356	0.03296	0.30475	0.04124		0.30738	0.01935	0.30606	0.03118	0.30606	0.02964		0.31752	0.01933	0.29085	0.02542	0.32137	0.05193
0.36333	0.01096	0.38505	0.00535	0.41395	0.01412		0.27408	0.0368	0.27704	0.03713	0.27501	0.04572		0.295	0.03173	0.31819	0.04036	0.31314	0.03458		0.32764	0.03844	0.31555	0.03284	0.30678	0.0438		0.30925	0.01855	0.3081	0.03262	0.30807	0.03533		0.31961	0.02084	0.29276	0.02389	0.32354	0.04773
0.36559	0.00793	0.38749	0.00324	0.41665	0.01354		0.27582	0.03738	0.27882	0.03679	0.27678	0.05106		0.29695	0.0334	0.32018	0.04098	0.31512	0.03354		0.32981	0.03868	0.31758	0.03336	0.30896	0.045		0.3113	0.02182	0.31005	0.03046	0.31002	0.03286		0.32163	0.02166	0.29467	0.02426	0.32571	0.05357
0.36792	0.01276	0.39004	0.00822	0.41948	0.01484		0.27758	0.03941	0.28058	0.03871	0.2786	0.04921		0.29888	0.03444	0.32231	0.04092	0.31707	0.03691		0.33198	0.04189	0.31967	0.03388	0.31103	0.04604		0.31334	0.02163	0.31197	0.036	0.31212	0.03958		0.32359	0.02157	0.29666	0.02716	0.32786	0.0517
0.37029	0.01129	0.39259	0.00798	0.42218	0.01604		0.2794	0.03959	0.28238	0.03841	0.28042	0.04665		0.30086	0.03511	0.32433	0.04157	0.31909	0.03714		0.33409	0.03946	0.32167	0.03942	0.31297	0.0412		0.3153	0.02153	0.31398	0.03378	0.31407	0.03851		0.32558	0.02511	0.2986	0.02668	0.32991	0.04975
0.37263	0.01341	0.39506	0.00689	0.4248	0.01608		0.28129	0.03848	0.28419	0.04051	0.28216	0.04892		0.30273	0.03527	0.32637	0.04148	0.32113	0.03889		0.33619	0.04123	0.3237	0.04108	0.31488	0.04538		0.31726	0.02312	0.31599	0.03364	0.31596	0.03599		0.32773	0.02496	0.30043	0.02916	0.33192	0.05467
0.37507	0.00976	0.3975	0.00595	0.42742	0.01343		0.28294	0.04112	0.28605	0.04207	0.28393	0.05184		0.30463	0.03534	0.32839	0.04042	0.32317	0.04045		0.33823	0.04367	0.32576	0.03751	0.31685	0.04379		0.31925	0.02368	0.318	0.03311	0.31797	0.03869		0.32984	0.02474	0.30222	0.02938	0.33397	0.05457
0.37751	0.01428	0.39998	0.0076	0.4302	0.01478		0.28468	0.03986	0.28783	0.0398	0.28572	0.04996		0.30655	0.03407	0.33056	0.04135	0.32524	0.04337		0.3404	0.04269	0.32788	0.03842	0.31888	0.0487		0.3213	0.02253	0.32004	0.0357	0.31998	0.03852		0.3319	0.02322	0.30416	0.0317	0.33614	0.05525
0.37981	0.01363	0.4026	0.00599	0.4329	0.0174		0.28644	0.03946	0.28961	0.04203	0.28752	0.05201		0.30856	0.0359	0.3327	0.04521	0.32735	0.04187		0.34254	0.04454	0.32997	0.04066	0.3208	0.04625		0.32328	0.02345	0.32211	0.03397	0.32202	0.03784		0.33395	0.02281	0.30607	0.02899	0.33819	0.05498
0.38208	0.01226	0.40508	0.00798	0.43544	0.01646		0.28826	0.04201	0.29137	0.04392	0.28931	0.05074		0.31037	0.03844	0.33477	0.04534	0.32933	0.04131		0.34474	0.04289	0.33203	0.03926	0.32268	0.04976		0.32536	0.02312	0.32409	0.03755	0.32418	0.03986		0.33607	0.02835	0.30804	0.03035	0.34027	0.05571
0.38438	0.01129	0.40751	0.00622	0.4381	0.01621		0.29012	0.04122	0.2932	0.04303	0.29113	0.05339		0.31224	0.03606	0.33685	0.04459	0.33134	0.04404		0.34682	0.044	0.33403	0.04079	0.32465	0.04982		0.32741	0.02528	0.32601	0.03696	0.32625	0.04302		0.33815	0.02573	0.30995	0.03208	0.34242	0.05577
0.38675	0.01463	0.41003	0.0078	0.44085	0.01855		0.29199	0.04334	0.29506	0.04315	0.2929	0.05461		0.3142	0.03682	0.33883	0.04781	0.33341	0.04224		0.34902	0.04692	0.33599	0.04319	0.32665	0.04705		0.32937	0.02481	0.32796	0.03734	0.3282	0.0398		0.34024	0.02511	0.31186	0.02913	0.34453	0.05822
0.38919	0.01379	0.4125	0.00737	0.44359	0.01697		0.29373	0.04136	0.29679	0.04301	0.29464	0.05779		0.31621	0.03884	0.34075	0.04851	0.33534	0.04422		0.35122	0.04515	0.33799	0.03946	0.32869	0.05033		0.33136	0.02506	0.32997	0.03546	0.33018	0.04107		0.34235	0.02542	0.31375	0.03375	0.34667	0.05791
0.39159	0.01407	0.41505	0.00895	0.44625	0.01712		0.29538	0.04308	0.29857	0.04565	0.29641	0.05565		0.31825	0.04052	0.34289	0.0488	0.33738	0.04337		0.35346	0.0411	0.34011	0.04472	0.33072	0.05258		0.33331	0.02787	0.33201	0.03954	0.3321	0.04059		0.34444	0.02864	0.31557	0.03149	0.34884	0.06239
0.39393	0.01294	0.4176	0.01005	0.44903	0.0186		0.29709	0.04611	0.30035	0.04355	0.29829	0.0554		0.3202	0.04002	0.34503	0.04852	0.33942	0.04605		0.35553	0.04729	0.3422	0.04505	0.33278	0.05651		0.33533	0.02871	0.33399	0.0387	0.33411	0.04299		0.34652	0.02533	0.31751	0.0339	0.35096	0.06132
0.39626	0.01421	0.42008	0.00825	0.45161	0.01876		0.29899	0.04537	0.30221	0.048	0.30011	0.05388		0.32204	0.03612	0.34708	0.04901	0.3414	0.0466		0.35761	0.05261	0.34417	0.04512	0.33475	0.05418		0.33729	0.02831	0.33594	0.04097	0.33606	0.03877		0.34852	0.02611	0.31945	0.03416	0.35297	0.06064
0.39853	0.01388	0.42255	0.00824	0.45423	0.01742		0.30083	0.04732	0.30405	0.04772	0.30179	0.05791		0.32382	0.03914	0.34909	0.04884	0.34341	0.04513		0.35971	0.04769	0.34626	0.04535	0.33672	0.0524		0.33928	0.02449	0.33792	0.04045	0.33798	0.04417		0.35066	0.02922	0.32139	0.03351	0.35515	0.06076
0.40093	0.01443	0.42503	0.00676	0.45694	0.01762		0.30254	0.04575	0.30588	0.04753	0.30359	0.05887		0.32563	0.04021	0.35117	0.05054	0.34546	0.04768		0.36172	0.04909	0.34832	0.04506	0.33873	0.05657		0.34127	0.02469	0.34002	0.04115	0.33993	0.04314		0.35278	0.02921	0.32324	0.0336	0.35732	0.06363
0.40334	0.012	0.42754	0.00921	0.4598	0.0209		0.30432	0.04618	0.30766	0.04826	0.30538	0.0566		0.32764	0.03975	0.35327	0.05025	0.34756	0.05039		0.3638	0.05355	0.35041	0.04291	0.34061	0.05492		0.34337	0.03192	0.34206	0.04102	0.34197	0.04598		0.35487	0.03307	0.32515	0.03269	0.35953	0.06232
0.40574	0.01515	0.43016	0.0088	0.4625	0.01799		0.30606	0.04649	0.30936	0.05086	0.30718	0.05938		0.32957	0.04176	0.35538	0.05075	0.34963	0.04744		0.366	0.05165	0.35247	0.04649	0.34261	0.05567		0.34542	0.03115	0.3441	0.04226	0.34398	0.04418		0.35686	0.02928	0.32701	0.03435	0.36151	0.06322
0.40808	0.01408	0.43264	0.00619	0.46508	0.02035		0.30782	0.05048	0.31114	0.04833	0.30903	0.06127		0.33144	0.04268	0.35746	0.05276	0.35168	0.04888		0.36811	0.05281	0.35453	0.0493	0.34458	0.05725		0.34747	0.02829	0.34602	0.04457	0.34608	0.04795		0.35891	0.02674	0.32894	0.03299	0.36353	0.06593
0.41038	0.01303	0.43508	0.00868	0.46778	0.01749		0.30961	0.04812	0.313	0.04962	0.31082	0.06252		0.33333	0.04104	0.35954	0.05579	0.35369	0.05165		0.37021	0.05446	0.35659	0.04832	0.34658	0.05667		0.34946	0.03077	0.34794	0.04547	0.34812	0.04721		0.36096	0.02713	0.33086	0.03511	0.36561	0.06501
0.41271	0.01479	0.43759	0.0096	0.47044	0.01804		0.3115	0.05051	0.31484	0.05183	0.31256	0.05752		0.33523	0.045	0.36161	0.05466	0.35561	0.04835		0.37232	0.05635	0.35859	0.04982	0.34856	0.06022		0.35136	0.03035	0.34989	0.04565	0.35007	0.04763		0.36305	0.03556	0.33277	0.03481	0.36766	0.06883
0.41522	0.01392	0.44003	0.00851	0.47315	0.01936		0.31329	0.04889	0.31659	0.055	0.31425	0.06343		0.33718	0.04441	0.36356	0.05348	0.35765	0.05001		0.37449	0.05524	0.36061	0.04943	0.35053	0.05931		0.35328	0.03101	0.35196	0.04239	0.35205	0.05047		0.36517	0.02787	0.33468	0.03416	0.36974	0.06954
0.41756	0.01848	0.4425	0.01012	0.47593	0.02047		0.315	0.05101	0.31843	0.05325	0.3161	0.06342		0.33911	0.04656	0.3657	0.05667	0.35973	0.05248		0.37666	0.05544	0.36274	0.05375	0.35262	0.05883		0.35536	0.02984	0.35397	0.04715	0.35403	0.05089		0.36719	0.03188	0.33656	0.03841	0.37191	0.06788
0.41982	0.01618	0.44505	0.00898	0.47871	0.02121		0.31671	0.05536	0.32018	0.0535	0.31795	0.06917		0.34109	0.04886	0.36781	0.05602	0.36168	0.05393		0.3788	0.05626	0.36483	0.05155	0.35462	0.06104		0.35741	0.03107	0.35592	0.04693	0.35595	0.04779		0.3693	0.03533	0.33841	0.03623	0.37402	0.07186
0.42219	0.0165	0.44756	0.01072	0.48125	0.02193		0.31855	0.05116	0.32193	0.05519	0.31974	0.06309		0.34296	0.04523	0.36992	0.05894	0.36372	0.05375		0.3809	0.05975	0.36689	0.05333	0.35659	0.06404		0.35943	0.03269	0.35796	0.04527	0.35799	0.04934		0.37148	0.03499	0.34032	0.03935	0.3761	0.07368
0.42453	0.01591	0.44996	0.01208	0.48399	0.02334		0.32031	0.05284	0.32379	0.05333	0.32148	0.06716		0.34486	0.04662	0.37199	0.0569	0.36582	0.05385		0.38301	0.05993	0.36894	0.05338	0.35854	0.06086		0.36139	0.03313	0.35997	0.04757	0.35997	0.05434		0.37369	0.0346	0.34229	0.03856	0.37812	0.0724
0.4269	0.01541	0.4524	0.01312	0.48669	0.02133		0.32205	0.05174	0.32563	0.05677	0.32328	0.06417		0.34672	0.04753	0.37404	0.05949	0.3679	0.0562		0.38512	0.0605	0.37094	0.05534	0.36048	0.06117		0.36343	0.03666	0.36201	0.05063	0.36198	0.05307		0.37578	0.03611	0.34417	0.04011	0.38029	0.07458
0.4293	0.01669	0.45503	0.01133	0.4896	0.02118		0.32383	0.05502	0.32738	0.05631	0.32504	0.06872		0.34865	0.04951	0.37602	0.0613	0.36994	0.05452		0.38729	0.06	0.37291	0.05549	0.36251	0.06505		0.36545	0.03943	0.36402	0.05059	0.36396	0.05215		0.37777	0.03274	0.34606	0.0411	0.3825	0.07399
0.43171	0.0173	0.45765	0.01351	0.49222	0.02428		0.32565	0.05459	0.32916	0.05622	0.32684	0.06834		0.35055	0.04684	0.3781	0.06538	0.37198	0.05576		0.38949	0.06186	0.37503	0.05688	0.36448	0.06424		0.36747	0.03326	0.36603	0.04944	0.36594	0.05347		0.37982	0.03645	0.34797	0.04045	0.38452	0.07869
0.43401	0.01651	0.46012	0.0131	0.49488	0.02104		0.32744	0.05568	0.33094	0.05461	0.32869	0.06898		0.35241	0.04644	0.38021	0.06261	0.37402	0.0575		0.39166	0.06657	0.37715	0.05767	0.36642	0.06678		0.36949	0.0351	0.36804	0.05102	0.36801	0.05555		0.38182	0.03257	0.34993	0.04091	0.38657	0.0784
0.43638	0.018	0.4626	0.01194	0.4975	0.02034		0.32923	0.05755	0.33278	0.05578	0.33046	0.06924		0.35431	0.05287	0.38222	0.06425	0.37607	0.05835		0.39377	0.0659	0.37912	0.05973	0.36843	0.0676		0.37154	0.03525	0.37002	0.05594	0.36999	0.05472		0.38387	0.03717	0.35176	0.04099	0.38864	0.07585
0.43871	0.01973	0.46508	0.01159	0.50016	0.024		0.33099	0.05671	0.33453	0.0587	0.33217	0.07211		0.35626	0.05083	0.38433	0.06384	0.37802	0.05912		0.39574	0.06647	0.38118	0.05738	0.37049	0.06907		0.37352	0.0327	0.37197	0.0487	0.372	0.058		0.38595	0.03649	0.35358	0.04201	0.39076	0.07779
0.44116	0.0187	0.46759	0.00963	0.50282	0.02323		0.3327	0.0581	0.33631	0.05798	0.33394	0.06848		0.35825	0.04891	0.38647	0.06415	0.38006	0.05905		0.39785	0.06332	0.38333	0.06155	0.37255	0.06764		0.37548	0.03796	0.37404	0.05458	0.37395	0.05778		0.38804	0.03701	0.35549	0.04426	0.3929	0.0814
0.44353	0.01891	0.47006	0.01286	0.50552	0.02461		0.33448	0.06089	0.33812	0.05956	0.33573	0.07132		0.3602	0.05087	0.38867	0.06481	0.3821	0.06188		0.40009	0.06434	0.38551	0.06299	0.37452	0.06954		0.37756	0.03466	0.37608	0.05807	0.37593	0.05816		0.39003	0.03902	0.3574	0.04294	0.39511	0.08542
0.44583	0.02028	0.47254	0.00952	0.50815	0.02504		0.3363	0.06129	0.33996	0.05982	0.33753	0.07448		0.36216	0.05429	0.39074	0.06834	0.38412	0.06212		0.40222	0.06754	0.38748	0.05987	0.37652	0.07146		0.37961	0.0377	0.37806	0.05619	0.37797	0.05869		0.39209	0.03644	0.35943	0.0458	0.39722	0.0867
0.4483	0.01868	0.47498	0.01383	0.51077	0.02544		0.33817	0.05985	0.34179	0.06471	0.33929	0.07505		0.36399	0.05387	0.3927	0.06967	0.38616	0.0615		0.40433	0.06731	0.38945	0.06251	0.37853	0.07198		0.3816	0.04034	0.38007	0.05469	0.37992	0.06115		0.39414	0.03838	0.36145	0.04511	0.39926	0.08137
0.45057	0.01725	0.47749	0.01379	0.51343	0.02786		0.33998	0.0591	0.34362	0.06174	0.34106	0.07722		0.3658	0.052	0.39471	0.06966	0.3882	0.06175		0.40644	0.06955	0.39148	0.06246	0.3805	0.07211		0.38355	0.03901	0.38205	0.05743	0.38187	0.06302		0.39629	0.03645	0.36342	0.04784	0.40125	0.08586
0.45283	0.02015	0.48	0.01292	0.51609	0.0289		0.34169	0.06296	0.34535	0.0581	0.34283	0.07337		0.3677	0.05458	0.39673	0.06979	0.39027	0.06212		0.40857	0.0752	0.39347	0.06273	0.38244	0.07131		0.38551	0.03678	0.384	0.05521	0.38391	0.05893		0.39843	0.04053	0.36516	0.04729	0.40336	0.08769
0.4552	0.01915	0.48255	0.0114	0.51879	0.02794		0.34345	0.06197	0.34708	0.06259	0.34465	0.07545		0.36968	0.05757	0.3988	0.07101	0.39235	0.06397		0.41065	0.07242	0.3955	0.06239	0.38447	0.07469		0.38753	0.04222	0.38604	0.05924	0.38598	0.05984		0.40046	0.04129	0.36702	0.04485	0.40554	0.0882
0.45761	0.0194	0.48514	0.01655	0.52149	0.02693		0.34516	0.0669	0.34888	0.0668	0.3465	0.07584		0.37167	0.05602	0.40088	0.06923	0.39442	0.06582		0.41282	0.07363	0.39762	0.06621	0.38641	0.07483		0.38955	0.04463	0.38808	0.05884	0.38802	0.06328		0.40254	0.0426	0.36893	0.04643	0.40762	0.08811
0.45991	0.01947	0.48758	0.01469	0.52407	0.02952		0.34698	0.06475	0.35069	0.0661	0.34832	0.07627		0.37356	0.05923	0.40302	0.07438	0.39637	0.06622		0.41499	0.07469	0.39968	0.06731	0.38842	0.07503		0.3916	0.04265	0.39	0.06251	0.39006	0.06568		0.40453	0.04143	0.37081	0.04664	0.40966	0.08897
0.46221	0.02146	0.49001	0.01476	0.52681	0.03065		0.34887	0.06389	0.35258	0.06353	0.35001	0.07654		0.37549	0.06171	0.405	0.07474	0.39848	0.06584		0.4171	0.07483	0.40168	0.06768	0.39045	0.07845		0.39355	0.04278	0.39207	0.05952	0.3921	0.06585		0.40665	0.04366	0.37266	0.05045	0.41178	0.09254
0.46465	0.02223	0.49249	0.01395	0.52948	0.02951		0.35069	0.06985	0.35436	0.06946	0.35178	0.08073		0.37739	0.05853	0.40705	0.07654	0.40058	0.07103		0.41914	0.07618	0.40374	0.06764	0.39245	0.07996		0.3956	0.04082	0.39414	0.06309	0.39405	0.06855		0.40883	0.04178	0.37452	0.0495	0.41389	0.09248
0.46709	0.0243	0.495	0.01641	0.5323	0.03231		0.35237	0.06728	0.35614	0.07174	0.35357	0.07994		0.37928	0.05802	0.40909	0.07583	0.40268	0.06855		0.42134	0.07675	0.4058	0.0715	0.39445	0.07935		0.39771	0.04688	0.39627	0.06384	0.396	0.06724		0.41098	0.04175	0.3764	0.04863	0.41597	0.09311
0.46939	0.02294	0.49751	0.01508	0.53504	0.03024		0.3541	0.06875	0.35792	0.06961	0.35537	0.08081		0.38124	0.06406	0.41123	0.07776	0.40463	0.07147		0.42348	0.07666	0.40792	0.0736	0.39651	0.08195		0.39982	0.04743	0.39819	0.06361	0.39795	0.06568		0.41303	0.04401	0.37837	0.05134	0.41811	0.09957
0.47172	0.02061	0.5001	0.01734	0.53774	0.02753		0.35578	0.06805	0.35968	0.07029	0.35719	0.08162		0.38316	0.06465	0.41337	0.07804	0.40655	0.07025		0.42552	0.08302	0.40992	0.06866	0.39852	0.08256		0.40187	0.0474	0.40011	0.06516	0.39999	0.06831		0.41499	0.04528	0.38028	0.05124	0.42028	0.09674
0.47409	0.02299	0.50258	0.0163	0.54028	0.02673		0.35768	0.07082	0.36151	0.07144	0.35898	0.08358		0.38509	0.06302	0.41532	0.07581	0.40863	0.07399		0.42766	0.0803	0.41189	0.0714	0.40046	0.08116		0.40377	0.04767	0.40206	0.06765	0.402	0.07126		0.41701	0.04556	0.38219	0.05241	0.42236	0.10104
0.4765	0.02486	0.50513	0.015	0.54286	0.03468		0.35949	0.07146	0.36332	0.07482	0.36072	0.0855		0.38701	0.06044	0.41733	0.08127	0.41061	0.07393		0.42977	0.08354	0.41391	0.07583	0.40246	0.08506		0.40575	0.04838	0.40401	0.06696	0.40398	0.06788		0.41916	0.04817	0.3841	0.05205	0.42441	0.10182
0.47887	0.02229	0.50752	0.01711	0.54552	0.0315		0.36125	0.06959	0.36518	0.07702	0.36249	0.08473		0.38888	0.06175	0.41938	0.07974	0.41259	0.07268		0.43197	0.08418	0.41594	0.07472	0.40452	0.08412		0.40768	0.05005	0.40599	0.06502	0.40599	0.07141		0.42121	0.04691	0.38598	0.05251	0.42655	0.09976
0.4812	0.02068	0.51004	0.01272	0.54835	0.03064		0.36302	0.07191	0.36696	0.07565	0.36423	0.08834		0.39083	0.0647	0.42152	0.0843	0.4147	0.07545		0.43414	0.08428	0.41806	0.0782	0.40661	0.08657		0.40967	0.04804	0.40806	0.07202	0.40803	0.0745		0.42327	0.05267	0.38783	0.05471	0.42867	0.10312
0.48354	0.02357	0.51263	0.01857	0.55105	0.03432		0.36475	0.07246	0.36871	0.07647	0.36611	0.08781		0.39279	0.06672	0.42363	0.08732	0.41674	0.07733		0.43628	0.08916	0.42025	0.07786	0.40853	0.08692		0.41166	0.04896	0.41007	0.07128	0.41004	0.07852		0.42532	0.05176	0.38969	0.05549	0.43071	0.10703
0.48584	0.02322	0.51503	0.01724	0.55367	0.03838		0.36654	0.07469	0.37047	0.07477	0.36793	0.0876		0.39468	0.06838	0.4258	0.08677	0.41872	0.07673		0.43832	0.09098	0.42231	0.08051	0.41044	0.08858		0.4137	0.04753	0.41205	0.07119	0.41211	0.07661		0.42747	0.04965	0.39163	0.05631	0.43276	0.10865
0.48817	0.02497	0.51746	0.01754	0.55633	0.03666		0.36835	0.07508	0.37236	0.07712	0.36972	0.08785		0.39655	0.06921	0.42781	0.08689	0.42076	0.07857		0.44039	0.08648	0.42427	0.08332	0.41244	0.08912		0.41566	0.05053	0.41403	0.07265	0.41409	0.07983		0.42952	0.05438	0.39351	0.05788	0.43484	0.11132
0.49058	0.02568	0.51998	0.01605	0.55899	0.03658		0.37017	0.074	0.37419	0.07801	0.37146	0.09042		0.39839	0.07072	0.42979	0.08803	0.4228	0.07837		0.4425	0.092	0.42621	0.08094	0.41438	0.09424		0.41762	0.05073	0.41604	0.07321	0.41607	0.08028		0.43161	0.05002	0.39539	0.06023	0.43702	0.11226
0.49298	0.0262	0.52249	0.01646	0.56165	0.03439		0.37198	0.0743	0.37597	0.07917	0.37318	0.09289		0.40037	0.07041	0.43178	0.09293	0.42491	0.08219		0.44467	0.09473	0.42827	0.07909	0.41632	0.09267		0.41961	0.05474	0.41814	0.07472	0.41808	0.07456		0.43376	0.05228	0.3973	0.05952	0.43919	0.10925
0.49532	0.02492	0.52508	0.02034	0.5644	0.03778		0.37375	0.07735	0.37775	0.07996	0.37503	0.0952		0.40233	0.06937	0.43395	0.09007	0.42692	0.08088		0.44687	0.09315	0.43042	0.08452	0.41839	0.09085		0.42169	0.05349	0.42006	0.07471	0.42018	0.08113		0.43578	0.05556	0.39918	0.05811	0.44127	0.11263
0.49762	0.02659	0.52763	0.01762	0.56738	0.0387		0.37548	0.07943	0.37953	0.0786	0.37685	0.09304		0.40425	0.07172	0.43602	0.09311	0.42884	0.08187		0.44901	0.09611	0.43245	0.08473	0.42036	0.0936		0.4238	0.05789	0.42198	0.07768	0.42228	0.0823		0.43777	0.05579	0.40118	0.06151	0.44332	0.11451
0.49999	0.02849	0.53003	0.01751	0.57008	0.04154		0.37732	0.08045	0.38129	0.0805	0.37864	0.0962		0.40612	0.07204	0.43807	0.09709	0.43085	0.08431		0.45112	0.09671	0.43445	0.0838	0.42233	0.09321		0.42575	0.05537	0.42399	0.07943	0.42414	0.08067		0.43982	0.05706	0.40309	0.06404	0.44537	0.1201
0.50236	0.02799	0.53246	0.02122	0.5727	0.04218		0.37911	0.0787	0.38309	0.08352	0.38038	0.09746		0.4081	0.0726	0.44018	0.09521	0.4329	0.08477		0.45322	0.09959	0.43651	0.08264	0.4243	0.09698		0.42774	0.05256	0.426	0.07941	0.42606	0.08266		0.442	0.05868	0.40503	0.06016	0.44745	0.11742
0.50473	0.0287	0.53486	0.02313	0.57536	0.0411		0.38074	0.08072	0.38493	0.0824	0.38215	0.09672		0.41011	0.07561	0.44222	0.09753	0.435	0.08809		0.45527	0.10117	0.43853	0.0898	0.42633	0.09848		0.4297	0.0576	0.42807	0.07976	0.4281	0.08621		0.44399	0.05981	0.40685	0.06157	0.44959	0.11978
0.50717	0.02833	0.53756	0.0168	0.57806	0.04094		0.38258	0.08065	0.38674	0.08352	0.38392	0.09811		0.41213	0.07587	0.44424	0.09664	0.43713	0.08565		0.45747	0.10173	0.44056	0.09054	0.42843	0.10057		0.43178	0.06039	0.43014	0.08246	0.43005	0.08802		0.44605	0.05889	0.40865	0.06521	0.4518	0.12492
0.50961	0.02728	0.54011	0.02099	0.58073	0.04387		0.38442	0.08231	0.38852	0.08405	0.38574	0.09823		0.41397	0.07979	0.44628	0.09978	0.43918	0.08984		0.45964	0.10625	0.44265	0.09352	0.43034	0.10014		0.43383	0.05858	0.43215	0.08438	0.43197	0.08563		0.44813	0.05945	0.41059	0.0671	0.45384	0.12695
0.51184	0.02768	0.54255	0.02321	0.58343	0.03988		0.38629	0.08573	0.39035	0.08714	0.38754	0.10085		0.41583	0.08127	0.44842	0.10291	0.44119	0.08993		0.46174	0.10708	0.44477	0.09081	0.43225	0.10035		0.4359	0.06288	0.4341	0.08746	0.4341	0.08742		0.45012	0.06289	0.41253	0.06616	0.45586	0.12665
0.5141	0.0309	0.54506	0.02093	0.58609	0.04221		0.38813	0.08686	0.39219	0.09037	0.38933	0.10351		0.4177	0.07891	0.45053	0.10265	0.44308	0.09003		0.46385	0.10428	0.44671	0.09701	0.43422	0.10259		0.43792	0.06314	0.43599	0.0881	0.43605	0.08942		0.45246	0.06317	0.41438	0.07039	0.458	0.12959
0.51654	0.03254	0.54754	0.02074	0.58875	0.0432		0.38992	0.08691	0.39394	0.08681	0.39112	0.09906		0.4196	0.08198	0.45254	0.10193	0.44512	0.09344		0.46593	0.10479	0.44883	0.09602	0.43623	0.10477		0.43982	0.06196	0.43797	0.0861	0.43803	0.08996		0.45451	0.06684	0.41626	0.06929	0.46008	0.13171
0.51892	0.03275	0.55001	0.02418	0.59145	0.04385		0.39155	0.08827	0.39567	0.09046	0.39289	0.10284		0.42144	0.07947	0.45452	0.10487	0.44723	0.09432		0.46813	0.10957	0.45089	0.09817	0.43829	0.10883		0.44175	0.06587	0.44004	0.08689	0.44001	0.09384		0.45647	0.06482	0.4182	0.07005	0.4622	0.13449
0.52121	0.03169	0.5526	0.02484	0.59415	0.04686		0.3932	0.08826	0.3975	0.09391	0.39474	0.10745		0.42342	0.08234	0.45669	0.1074	0.44927	0.09663		0.47036	0.11138	0.45295	0.10061	0.44041	0.11167		0.44383	0.05973	0.44208	0.08932	0.44205	0.09528		0.4585	0.06652	0.42011	0.07203	0.46437	0.13405
0.52348	0.02966	0.55515	0.02461	0.59673	0.04436		0.39496	0.08892	0.39928	0.0902	0.39654	0.10597		0.42532	0.08251	0.45862	0.10892	0.45128	0.09773		0.47247	0.11659	0.45492	0.1018	0.44235	0.11076		0.4459	0.06503	0.44406	0.09575	0.44412	0.09547		0.46052	0.07016	0.42208	0.07319	0.46645	0.13455
0.52592	0.03158	0.55759	0.02307	0.59948	0.05071		0.39689	0.08842	0.40125	0.09231	0.39822	0.10598		0.42718	0.08267	0.46082	0.11069	0.45329	0.09887		0.47454	0.11774	0.45695	0.10351	0.44435	0.11008		0.44786	0.06343	0.44607	0.09251	0.44604	0.09432		0.46263	0.06624	0.42399	0.07278	0.46853	0.14186
0.52833	0.03113	0.56018	0.02392	0.6021	0.04767		0.39867	0.09067	0.40311	0.09379	0.39996	0.10814		0.42911	0.08576	0.46286	0.11392	0.45534	0.09865		0.47665	0.11807	0.45898	0.10381	0.44618	0.11346		0.44985	0.06757	0.44805	0.09689	0.44799	0.0988		0.46478	0.06786	0.4259	0.07187	0.47055	0.14074
0.5307	0.03321	0.56269	0.02293	0.60496	0.04743		0.40036	0.09127	0.40489	0.09678	0.40179	0.11106		0.43103	0.08823	0.46488	0.11002	0.45732	0.10015		0.47876	0.122	0.46107	0.10405	0.44821	0.11704		0.4519	0.06627	0.45	0.09723	0.44997	0.09661		0.46687	0.06943	0.42781	0.0791	0.47278	0.14459
0.53314	0.03544	0.56531	0.02239	0.60782	0.05278		0.40212	0.0934	0.40659	0.0967	0.40358	0.1104		0.43305	0.09151	0.46698	0.11655	0.45942	0.10106		0.48089	0.12376	0.46319	0.1082	0.4503	0.11468		0.45386	0.06458	0.45204	0.09813	0.45198	0.09929		0.46892	0.07025	0.42964	0.07545	0.47496	0.14774
0.53544	0.03715	0.56783	0.02569	0.61048	0.05306		0.40393	0.0961	0.40829	0.09682	0.40554	0.10932		0.43494	0.09118	0.46912	0.11708	0.46146	0.10502		0.48303	0.12186	0.46528	0.10672	0.45227	0.11844		0.45584	0.06927	0.45408	0.10031	0.45408	0.1033		0.47098	0.07201	0.43152	0.07479	0.47694	0.14949
0.53774	0.03811	0.57015	0.0246	0.61298	0.05398		0.40569	0.0981	0.4101	0.09719	0.40741	0.11114		0.43681	0.09016	0.47114	0.11874	0.46351	0.10583		0.48517	0.12423	0.46721	0.10936	0.45421	0.11961		0.45792	0.07378	0.45609	0.09901	0.45618	0.10702		0.473	0.06971	0.43352	0.07865	0.47899	0.15079
0.54007	0.0366	0.57266	0.02862	0.61565	0.05534		0.40754	0.09367	0.41193	0.0976	0.40913	0.11623		0.43871	0.09326	0.47312	0.12043	0.46549	0.10666		0.48728	0.12447	0.46924	0.1124	0.45622	0.12156		0.45994	0.07251	0.45804	0.10183	0.45816	0.10826		0.47511	0.07121	0.43543	0.0805	0.4811	0.14936
0.54248	0.03503	0.5751	0.02636	0.61827	0.05598		0.40932	0.09811	0.41369	0.09894	0.41084	0.11224		0.4406	0.09634	0.47517	0.12013	0.46753	0.10773		0.48935	0.12595	0.47127	0.11468	0.45819	0.12009		0.4619	0.07079	0.46008	0.10187	0.46008	0.10442		0.47723	0.07203	0.43731	0.08312	0.48321	0.15378
0.54492	0.03907	0.57758	0.02738	0.62105	0.0561		0.41106	0.09793	0.41547	0.10052	0.41255	0.11797		0.44256	0.09766	0.47724	0.1275	0.4696	0.10798		0.49159	0.1307	0.47336	0.1155	0.46013	0.12603		0.46383	0.07501	0.46206	0.10601	0.46197	0.10872		0.47935	0.07879	0.43922	0.08049	0.48533	0.15651
0.54725	0.03988	0.58013	0.02678	0.62375	0.05562		0.41279	0.10174	0.41725	0.10528	0.4144	0.11834		0.44457	0.09628	0.47935	0.12449	0.47155	0.11069		0.49382	0.13243	0.47545	0.11972	0.46222	0.1262		0.46593	0.07674	0.46401	0.10687	0.46401	0.11011		0.48134	0.07915	0.4411	0.083	0.48744	0.15985
0.54962	0.03721	0.5826	0.02765	0.62645	0.06254		0.41458	0.10176	0.41908	0.1014	0.41617	0.11681		0.44652	0.09724	0.48146	0.12739	0.47357	0.11		0.49583	0.13322	0.47751	0.11907	0.46422	0.12531		0.46789	0.07723	0.46599	0.10669	0.46611	0.11118		0.48339	0.0756	0.44298	0.08261	0.48955	0.16228
0.55189	0.03707	0.585	0.02407	0.62907	0.05996		0.41634	0.10285	0.42086	0.10428	0.41786	0.11985		0.44839	0.0991	0.48353	0.13002	0.47558	0.11203		0.49797	0.13753	0.47954	0.12315	0.4662	0.13112		0.46988	0.08056	0.468	0.10667	0.46809	0.11304		0.48545	0.07794	0.44495	0.08259	0.49166	0.16684
0.55419	0.04094	0.58748	0.02778	0.63165	0.05994		0.41811	0.10355	0.42272	0.10912	0.4196	0.12291		0.45014	0.09798	0.48558	0.12972	0.47759	0.11297		0.50007	0.14006	0.4816	0.12153	0.46811	0.12916		0.47193	0.08003	0.47004	0.10975	0.47004	0.11371		0.48766	0.07576	0.44681	0.08587	0.49374	0.16689
0.55663	0.03998	0.58999	0.02782	0.63444	0.06111		0.41987	0.10358	0.42456	0.10886	0.42139	0.12306		0.45207	0.10127	0.48759	0.13277	0.47982	0.12158		0.50215	0.13948	0.4836	0.1254	0.4702	0.13112		0.47392	0.07932	0.47211	0.11272	0.47205	0.11589		0.48974	0.08261	0.44872	0.0886	0.49591	0.17144
0.5591	0.04021	0.5925	0.03281	0.63726	0.06507		0.42168	0.10629	0.42629	0.10759	0.42321	0.1265		0.45411	0.10287	0.48967	0.13424	0.48183	0.12154		0.50429	0.14628	0.48566	0.1268	0.4722	0.13298		0.47599	0.08209	0.47409	0.1126	0.474	0.11753		0.49173	0.08396	0.45066	0.09168	0.49809	0.17102
0.56151	0.04303	0.59501	0.03309	0.63988	0.06684		0.4235	0.10665	0.42807	0.11175	0.42504	0.12589		0.45603	0.10682	0.49178	0.13743	0.48378	0.12246		0.50643	0.14618	0.48775	0.13063	0.47414	0.13611		0.47801	0.08464	0.47601	0.11538	0.47598	0.11976		0.49382	0.08619	0.45265	0.08837	0.50007	0.17759
0.56388	0.04296	0.59741	0.03452	0.6425	0.0698		0.42528	0.10891	0.42985	0.11187	0.42691	0.12747		0.45793	0.10629	0.49388	0.14022	0.48573	0.12344		0.50856	0.15074	0.48977	0.13072	0.47612	0.13811		0.47997	0.08464	0.47796	0.11597	0.47808	0.11992		0.49587	0.08377	0.45459	0.09166	0.50218	0.17792
0.56625	0.04217	0.59992	0.03377	0.6452	0.07061		0.42707	0.10941	0.43168	0.11278	0.42865	0.12686		0.45983	0.10601	0.49593	0.13801	0.48774	0.12247		0.51061	0.15164	0.49183	0.13336	0.47806	0.13683		0.4819	0.08409	0.47997	0.11716	0.48009	0.11971		0.49796	0.0868	0.45642	0.09266	0.5043	0.18062
0.56869	0.04263	0.60244	0.03214	0.64786	0.07119		0.42886	0.11065	0.43341	0.11334	0.43042	0.13117		0.46175	0.11095	0.49798	0.14167	0.48985	0.12509		0.51268	0.1536	0.49386	0.13463	0.48009	0.14257		0.48392	0.0881	0.48201	0.12102	0.4821	0.12397		0.50004	0.08388	0.45824	0.09148	0.50634	0.18563
0.57106	0.04485	0.60503	0.03682	0.65056	0.06934		0.43054	0.11222	0.43519	0.11651	0.43221	0.1332		0.46362	0.10954	0.49999	0.14051	0.49195	0.12924		0.51498	0.15394	0.49595	0.1367	0.48215	0.14477		0.48593	0.08647	0.48405	0.12244	0.48402	0.12402		0.50216	0.09336	0.4601	0.09144	0.50846	0.18384
0.57325	0.046	0.60754	0.03414	0.65319	0.07513		0.43225	0.11462	0.43697	0.11739	0.4339	0.13082		0.46557	0.11227	0.50216	0.14944	0.49396	0.12742		0.51715	0.16125	0.49804	0.14033	0.48415	0.14349		0.48798	0.08938	0.48606	0.12517	0.48606	0.12691		0.50418	0.09189	0.46198	0.09366	0.51057	0.18886
0.57555	0.04511	0.61009	0.03544	0.65597	0.07407		0.43409	0.11391	0.43886	0.11924	0.4357	0.1351		0.46753	0.11491	0.5042	0.14909	0.49598	0.12991		0.51919	0.16138	0.50004	0.14262	0.4861	0.14589		0.49003	0.09335	0.48804	0.12503	0.48807	0.12873		0.50623	0.09031	0.46389	0.09469	0.51262	0.19607
0.57789	0.04606	0.61245	0.03676	0.65863	0.07478		0.43596	0.11839	0.44069	0.11924	0.43749	0.13541		0.4694	0.11659	0.50619	0.15346	0.49802	0.1314		0.5213	0.16207	0.50207	0.14535	0.48804	0.15051		0.49202	0.08848	0.48999	0.12648	0.49002	0.13095		0.50832	0.09183	0.46586	0.09798	0.51463	0.19654
0.58022	0.0462	0.61485	0.03628	0.66125	0.0768		0.43778	0.12016	0.44253	0.12278	0.43923	0.13515		0.47124	0.1159	0.50826	0.1531	0.5	0.13281		0.5234	0.16358	0.5041	0.14576	0.49001	0.15341		0.49401	0.09411	0.49197	0.1305	0.49197	0.13289		0.5105	0.09459	0.46774	0.09969	0.51674	0.19728
0.58256	0.04716	0.61736	0.0384	0.66403	0.0795		0.43948	0.12266	0.44431	0.12534	0.44103	0.13776		0.47322	0.1156	0.51034	0.1545	0.50204	0.13556		0.52561	0.17097	0.50613	0.15092	0.49207	0.15264		0.49596	0.09395	0.49401	0.13237	0.49398	0.13154		0.51255	0.1016	0.46965	0.10237	0.51898	0.20115
0.58496	0.05027	0.61995	0.03924	0.66681	0.08245		0.4413	0.12531	0.44601	0.12555	0.44279	0.14082		0.47517	0.1193	0.51242	0.15932	0.50412	0.13597		0.52774	0.17168	0.50822	0.15226	0.4941	0.15848		0.49801	0.09709	0.49608	0.13279	0.49605	0.13568		0.51457	0.09964	0.47153	0.10237	0.52116	0.20781
0.5873	0.05064	0.6225	0.04105	0.6694	0.08226		0.44303	0.12754	0.44771	0.12457	0.44467	0.14173		0.47704	0.12125	0.51452	0.16132	0.50613	0.13967		0.52985	0.17559	0.51031	0.15518	0.49605	0.15666		0.50006	0.09859	0.49803	0.13518	0.49809	0.1362		0.51669	0.10056	0.47347	0.10567	0.52317	0.21283
0.58963	0.05206	0.62486	0.0405	0.67202	0.08428		0.4448	0.12388	0.4496	0.12645	0.44649	0.14437		0.47894	0.1227	0.51663	0.1651	0.50814	0.14476		0.53196	0.17986	0.5124	0.15768	0.49802	0.15934		0.50211	0.09954	0.50004	0.13702	0.50007	0.13869		0.51871	0.10387	0.47538	0.10595	0.52528	0.21111
0.59197	0.04973	0.62738	0.04266	0.67476	0.08741		0.44661	0.12665	0.45143	0.13077	0.44826	0.14237		0.48083	0.12703	0.51865	0.16474	0.51012	0.14423		0.534	0.1796	0.51443	0.15977	0.50002	0.16672		0.5041	0.10312	0.50199	0.13968	0.50199	0.1428		0.52074	0.10465	0.47721	0.10638	0.52736	0.21641
0.59434	0.05104	0.62985	0.04043	0.67742	0.09		0.44843	0.12855	0.45318	0.12812	0.45	0.14764		0.48282	0.12693	0.52069	0.16376	0.51223	0.1468		0.53617	0.18317	0.51639	0.16167	0.50196	0.16448		0.50608	0.10303	0.50406	0.14106	0.50397	0.14266		0.52282	0.10629	0.47903	0.10946	0.52947	0.22131
0.59675	0.05435	0.63232	0.04442	0.68016	0.08999		0.45021	0.12907	0.45496	0.13071	0.45171	0.1472		0.48477	0.12744	0.52277	0.16913	0.51433	0.14748		0.53834	0.18798	0.51851	0.16612	0.50399	0.1666		0.50801	0.10251	0.5061	0.14332	0.50598	0.14505		0.52491	0.10938	0.48094	0.1083	0.53155	0.22006
0.59901	0.0551	0.63495	0.04306	0.68294	0.09515		0.45198	0.12891	0.4568	0.1329	0.45354	0.15073		0.4867	0.12996	0.52491	0.1721	0.51634	0.15078		0.54051	0.18796	0.52064	0.16746	0.50606	0.16906		0.51012	0.10427	0.50805	0.14767	0.50802	0.14566		0.52693	0.10929	0.48288	0.11435	0.53363	0.22626
0.60134	0.05312	0.63772	0.04642	0.68556	0.09668		0.45374	0.13163	0.45861	0.13517	0.45533	0.15129		0.48853	0.13158	0.52701	0.178	0.51829	0.14992		0.54255	0.19432	0.5226	0.17276	0.50803	0.17355		0.51217	0.10787	0.51006	0.15223	0.51006	0.14986		0.52898	0.10945	0.48488	0.11134	0.53568	0.23026
0.60371	0.05834	0.64016	0.04728	0.68819	0.09473		0.45561	0.13589	0.46041	0.13839	0.45704	0.15304		0.4904	0.13252	0.529	0.17848	0.5203	0.15739		0.54463	0.1941	0.52466	0.17445	0.51	0.17734		0.51407	0.10721	0.51207	0.15408	0.51207	0.15382		0.53113	0.11116	0.48684	0.11845	0.53783	0.23654
0.60608	0.05872	0.6426	0.04681	0.69085	0.0975		0.45739	0.1335	0.46225	0.13812	0.45887	0.15461		0.49233	0.1381	0.53111	0.18085	0.52235	0.15823		0.5468	0.1948	0.52672	0.17598	0.51188	0.17837		0.51605	0.10814	0.51402	0.15377	0.51402	0.15152		0.53331	0.11606	0.48873	0.11696	0.53994	0.23601
0.60849	0.05843	0.645	0.05	0.69367	0.10146		0.45913	0.13498	0.46408	0.13934	0.46066	0.15706		0.49425	0.13803	0.53309	0.18295	0.52442	0.16093		0.54894	0.199	0.52869	0.17799	0.514	0.18234		0.51807	0.10996	0.51603	0.15638	0.516	0.15638		0.53536	0.11669	0.49055	0.12057	0.54208	0.23947
0.61086	0.06116	0.64755	0.05031	0.69641	0.10168		0.46092	0.13796	0.46589	0.14359	0.46248	0.15798		0.49624	0.13919	0.5351	0.18332	0.52652	0.16196		0.55114	0.201	0.53075	0.18014	0.51604	0.18378		0.52009	0.11283	0.51807	0.16024	0.51798	0.15778		0.53739	0.1198	0.49238	0.12213	0.54422	0.24844
0.6132	0.06259	0.65006	0.05234	0.69899	0.10438		0.46262	0.14059	0.46759	0.14258	0.4643	0.16077		0.49813	0.14068	0.53721	0.18972	0.52857	0.16509		0.55331	0.2088	0.53284	0.18517	0.51795	0.18635		0.52211	0.11399	0.52008	0.16374	0.52002	0.16167		0.53941	0.11871	0.49432	0.12223	0.54627	0.24825
0.6155	0.06395	0.65261	0.05333	0.70161	0.11047		0.46439	0.14354	0.46942	0.14434	0.4661	0.162		0.5	0.14563	0.53932	0.18951	0.53055	0.165		0.55541	0.21065	0.53487	0.18511	0.51995	0.18706		0.52419	0.11585	0.52206	0.16521	0.52206	0.16172		0.54156	0.12162	0.49628	0.12226	0.54832	0.24936
0.61783	0.05936	0.65505	0.05732	0.70423	0.10834		0.4662	0.1409	0.47126	0.1467	0.46787	0.16275		0.5019	0.14627	0.5413	0.19198	0.53253	0.16849		0.55746	0.21183	0.53683	0.18889	0.52192	0.19473		0.52614	0.11822	0.52401	0.16867	0.52404	0.16472		0.54364	0.1257	0.49817	0.12626	0.55037	0.24943
0.62024	0.06681	0.65756	0.05545	0.70702	0.1133		0.46796	0.14607	0.47307	0.14708	0.46966	0.16509		0.50376	0.14647	0.54332	0.19352	0.53463	0.17142		0.55956	0.21499	0.53886	0.1915	0.52389	0.1911		0.52813	0.12006	0.52611	0.17027	0.52605	0.16593		0.54573	0.12944	0.50005	0.12735	0.55248	0.25872
0.62264	0.06649	0.66008	0.05297	0.70976	0.11704		0.46972	0.145	0.47487	0.14966	0.4714	0.16561		0.50575	0.15048	0.54549	0.19895	0.53677	0.17408		0.56177	0.22057	0.54105	0.19641	0.52593	0.19564		0.53015	0.12107	0.52818	0.17279	0.528	0.17139		0.54775	0.12988	0.50196	0.12903	0.55465	0.26273
0.62491	0.06771	0.66263	0.05722	0.71254	0.12097		0.47162	0.14803	0.47665	0.15356	0.4732	0.1671		0.50776	0.1528	0.54762	0.20504	0.53872	0.17859		0.5639	0.22258	0.54314	0.19876	0.52796	0.19741		0.53226	0.12602	0.53007	0.17576	0.53004	0.17231		0.5498	0.13074	0.50381	0.13093	0.5568	0.26841
0.62721	0.06922	0.66503	0.05814	0.71516	0.12238		0.47349	0.15264	0.47841	0.15117	0.47499	0.17297		0.50968	0.15677	0.54964	0.20658	0.5407	0.18125		0.56591	0.22552	0.54513	0.2024	0.52996	0.20088		0.53425	0.12637	0.53205	0.17778	0.53211	0.17807		0.55183	0.13193	0.50572	0.13319	0.55888	0.27385
0.62965	0.06875	0.66746	0.055	0.71782	0.12537		0.47533	0.15217	0.48024	0.15566	0.47676	0.17441		0.51155	0.15535	0.55165	0.20486	0.54274	0.18292		0.56802	0.23056	0.54716	0.20223	0.53193	0.20425		0.5362	0.12628	0.53403	0.18161	0.53403	0.18053		0.55397	0.13741	0.50766	0.13673	0.56096	0.2788
0.63209	0.0694	0.66997	0.05875	0.7204	0.12785		0.47701	0.15285	0.48208	0.15727	0.47858	0.17273		0.51342	0.15918	0.55373	0.21024	0.54476	0.18629		0.57019	0.23607	0.54922	0.20741	0.53387	0.2069		0.53825	0.12771	0.53598	0.18268	0.53601	0.17917		0.55609	0.1378	0.50957	0.13924	0.56307	0.28263
0.63453	0.07178	0.67253	0.05896	0.72315	0.13424		0.47877	0.15295	0.48383	0.15503	0.48035	0.17315		0.51532	0.15932	0.5559	0.21346	0.5468	0.1885		0.57236	0.23688	0.55131	0.21562	0.53594	0.20777		0.54021	0.13089	0.53802	0.18586	0.53799	0.18427		0.55814	0.14053	0.51148	0.13619	0.56524	0.28547
0.63697	0.07661	0.67523	0.06263	0.72589	0.13761		0.48048	0.15818	0.48564	0.16012	0.48217	0.17721		0.51736	0.16593	0.55791	0.21822	0.54884	0.19117		0.57453	0.24368	0.55334	0.21773	0.538	0.2125		0.54217	0.13245	0.54006	0.18981	0.53997	0.18917		0.56017	0.1419	0.51334	0.13906	0.56732	0.29256
0.6393	0.07683	0.67774	0.06484	0.72859	0.13976		0.48222	0.15936	0.4875	0.16025	0.48399	0.17954		0.51922	0.16238	0.55999	0.22002	0.55085	0.19137		0.5767	0.24635	0.55537	0.22205	0.53991	0.21844		0.54419	0.1323	0.54201	0.19234	0.54207	0.18956		0.56222	0.14561	0.51528	0.14258	0.56931	0.2919
0.64157	0.0745	0.6801	0.06512	0.73125	0.14491		0.48398	0.15673	0.48939	0.15974	0.48584	0.18242		0.52109	0.16594	0.562	0.22131	0.5528	0.19208		0.57874	0.25081	0.55737	0.22213	0.54188	0.22185		0.5462	0.13451	0.54396	0.1952	0.54408	0.19248		0.56431	0.14721	0.51716	0.14202	0.57139	0.29848
0.64387	0.0802	0.68261	0.06462	0.73391	0.14789		0.48582	0.16193	0.4912	0.1623	0.48753	0.18323		0.52302	0.16745	0.56405	0.22473	0.55485	0.20048		0.58082	0.24914	0.55943	0.22607	0.54388	0.22211		0.54816	0.13898	0.54594	0.19655	0.54609	0.19162		0.56639	0.14907	0.51904	0.14491	0.5735	0.30189
0.64631	0.07766	0.68505	0.0657	0.73657	0.1535		0.48758	0.16178	0.49295	0.16439	0.48935	0.18729		0.52494	0.16789	0.5661	0.22699	0.55698	0.20449		0.58293	0.25484	0.56149	0.22963	0.54583	0.22634		0.55015	0.13901	0.5481	0.20533	0.54807	0.19563		0.56857	0.14953	0.52092	0.14858	0.57561	0.30697
0.64871	0.07993	0.6876	0.06822	0.73923	0.15583		0.48931	0.16697	0.4947	0.16734	0.49117	0.18945		0.52687	0.17636	0.5682	0.23078	0.55905	0.20781		0.58516	0.25866	0.56361	0.23417	0.54783	0.23011		0.55223	0.13835	0.55011	0.20043	0.55002	0.19804		0.57065	0.15305	0.52283	0.15049	0.57778	0.31325
0.65101	0.08059	0.69015	0.07386	0.74198	0.16262		0.4911	0.16857	0.49643	0.17159	0.49307	0.18813		0.52879	0.17713	0.57028	0.23772	0.56104	0.21076		0.58733	0.25981	0.56564	0.23474	0.54986	0.23513		0.55431	0.14526	0.55203	0.20673	0.55212	0.20629		0.57265	0.15561	0.52474	0.15278	0.57993	0.31671
0.65335	0.08177	0.69262	0.07395	0.74464	0.16225		0.49292	0.16759	0.49821	0.17185	0.49479	0.19276		0.53072	0.18005	0.57232	0.24398	0.56308	0.21341		0.58944	0.26864	0.56763	0.24	0.55183	0.23785		0.5563	0.14601	0.55407	0.20938	0.55416	0.20684		0.57464	0.15745	0.52671	0.15815	0.58194	0.32417
0.65565	0.08637	0.69506	0.07548	0.7473	0.16902		0.49481	0.17383	0.50002	0.17383	0.49653	0.19437		0.53262	0.1845	0.57437	0.24278	0.56509	0.21324		0.59154	0.2671	0.56966	0.24552	0.55377	0.24109		0.55828	0.14885	0.55605	0.212	0.55611	0.20894		0.57682	0.16528	0.52856	0.15645	0.58399	0.33055
0.65805	0.08721	0.69746	0.07562	0.74996	0.17164		0.49649	0.17779	0.50188	0.17869	0.49829	0.19536		0.53448	0.19061	0.57642	0.24385	0.56713	0.21735		0.59355	0.27112	0.57172	0.24774	0.55572	0.24224		0.56027	0.15161	0.55806	0.22022	0.55812	0.2127		0.57893	0.16466	0.53039	0.1577	0.5861	0.33249
0.66046	0.08921	0.69994	0.07901	0.75278	0.17841		0.49823	0.17524	0.50366	0.17719	0.50004	0.1971		0.53644	0.19022	0.57849	0.24863	0.56915	0.22219		0.59572	0.27454	0.57378	0.25285	0.55784	0.24657		0.56235	0.15247	0.56004	0.22207	0.56004	0.21486		0.58092	0.16859	0.5323	0.15917	0.58834	0.34073
0.66279	0.08837	0.70264	0.08061	0.75548	0.18652		0.49996	0.17651	0.50544	0.1763	0.5018	0.20122		0.53839	0.1952	0.5806	0.25508	0.57116	0.22627		0.59793	0.27883	0.57584	0.25764	0.55987	0.24931		0.56434	0.15389	0.56202	0.22497	0.56199	0.21531		0.58295	0.17489	0.53418	0.16442	0.59042	0.34335
0.66509	0.09023	0.70511	0.08315	0.75798	0.18923		0.50175	0.18099	0.50719	0.18326	0.5036	0.20088		0.54037	0.19646	0.58274	0.25773	0.57317	0.22367		0.60022	0.28546	0.57796	0.26122	0.56181	0.25369		0.56633	0.15532	0.564	0.22802	0.564	0.22369		0.58506	0.17463	0.53615	0.16923	0.59247	0.34925
0.66743	0.09246	0.70759	0.08278	0.76069	0.19283		0.50362	0.18345	0.50903	0.18619	0.50539	0.20643		0.54221	0.19532	0.58481	0.25987	0.57518	0.22933		0.6023	0.28779	0.57999	0.26619	0.56381	0.25685		0.56831	0.15658	0.56601	0.23292	0.56604	0.22166		0.58715	0.1761	0.53809	0.16801	0.59458	0.35229
0.6698	0.09492	0.7101	0.08561	0.76347	0.20349		0.50549	0.18639	0.51089	0.19084	0.50716	0.20631		0.54414	0.20424	0.58683	0.26738	0.57723	0.23476		0.60444	0.29008	0.58202	0.26828	0.56582	0.25969		0.5703	0.15932	0.56802	0.23171	0.56796	0.22752		0.58923	0.18144	0.53997	0.17135	0.59663	0.3562
0.67235	0.09872	0.71254	0.08619	0.76617	0.21209		0.50725	0.1876	0.51264	0.19112	0.50893	0.20898		0.54601	0.20416	0.58881	0.26944	0.57933	0.23852		0.60661	0.29368	0.58402	0.27269	0.56779	0.26453		0.57223	0.15816	0.57006	0.24233	0.56994	0.22856		0.59138	0.18549	0.54188	0.17331	0.59874	0.36468
0.67472	0.09842	0.71501	0.09048	0.76895	0.21674		0.50896	0.1929	0.5144	0.191	0.51075	0.21538		0.5479	0.20393	0.59095	0.27081	0.58137	0.24345		0.60878	0.2943	0.58614	0.27897	0.56976	0.26876		0.57431	0.15972	0.57207	0.24451	0.57195	0.23305		0.5934	0.18586	0.54374	0.17108	0.60091	0.37291
0.67705	0.10314	0.71753	0.09074	0.77165	0.22357		0.51064	0.18875	0.51615	0.19655	0.5126	0.21809		0.54983	0.21258	0.59306	0.2778	0.58335	0.24648		0.61076	0.29681	0.5882	0.28338	0.57173	0.26799		0.57639	0.16541	0.57399	0.24443	0.57408	0.24111		0.59539	0.18999	0.54562	0.17935	0.60309	0.37977
0.67932	0.10318	0.72008	0.09303	0.77423	0.22662		0.51251	0.19193	0.51799	0.19762	0.51437	0.2168		0.55175	0.217	0.59504	0.28008	0.58537	0.25203		0.6128	0.29756	0.59013	0.28611	0.57371	0.27502		0.57837	0.16821	0.57597	0.24671	0.57612	0.24486		0.59748	0.19461	0.54756	0.18143	0.60511	0.38223
0.68162	0.10626	0.72255	0.09741	0.77685	0.23579		0.51435	0.19566	0.51985	0.20239	0.51608	0.21975		0.55362	0.21763	0.59706	0.28288	0.58738	0.25361		0.61494	0.30043	0.59216	0.29072	0.57571	0.27963		0.5803	0.16727	0.57798	0.25377	0.57804	0.2452		0.59963	0.20111	0.5495	0.18014	0.60722	0.38766
0.68399	0.10747	0.72499	0.09819	0.77956	0.24276		0.51609	0.20083	0.52174	0.20671	0.51782	0.22217		0.55546	0.21917	0.59913	0.28699	0.58939	0.25517		0.61704	0.30202	0.59425	0.29571	0.57765	0.28353		0.58229	0.16939	0.58002	0.25734	0.58005	0.2494		0.60177	0.20098	0.55138	0.18551	0.60939	0.39366
0.68643	0.10843	0.7275	0.09954	0.78242	0.25337		0.51785	0.20357	0.52349	0.20603	0.51962	0.22674		0.55753	0.22326	0.60124	0.29091	0.59149	0.25468		0.61918	0.30481	0.59634	0.30018	0.57974	0.28671		0.58431	0.17047	0.58206	0.2648	0.58206	0.25217		0.60383	0.20659	0.55326	0.18675	0.61163	0.40014
0.68883	0.11388	0.73013	0.10455	0.78512	0.26358		0.51964	0.20169	0.52519	0.20372	0.52146	0.22699		0.55948	0.227	0.60335	0.29352	0.5936	0.26407		0.62135	0.30951	0.59846	0.30492	0.58174	0.29146		0.58636	0.17072	0.58413	0.26375	0.58407	0.25374		0.60588	0.20768	0.55511	0.18944	0.61364	0.40726
0.69113	0.11579	0.73256	0.10538	0.7877	0.26373		0.5214	0.20358	0.52694	0.20885	0.52331	0.22963		0.56135	0.22935	0.60549	0.30073	0.59558	0.27056		0.62346	0.31259	0.60052	0.31068	0.58369	0.29372		0.58846	0.17843	0.58605	0.26876	0.58605	0.26142		0.6079	0.21095	0.55711	0.19264	0.61572	0.41209
0.69343	0.11462	0.73496	0.10737	0.79032	0.27154		0.52316	0.20688	0.52883	0.21212	0.52516	0.23269		0.56322	0.23295	0.60747	0.30208	0.59762	0.27421		0.62556	0.3132	0.60246	0.31108	0.58569	0.29554		0.59048	0.17559	0.588	0.27329	0.58803	0.26313		0.60996	0.21631	0.55902	0.19757	0.6178	0.41353
0.6957	0.11747	0.73755	0.11237	0.7929	0.28046		0.52497	0.21193	0.53064	0.21341	0.5269	0.23366		0.56514	0.23228	0.60948	0.30741	0.59957	0.27762		0.62764	0.31159	0.60443	0.31665	0.58763	0.29922		0.59241	0.17478	0.58998	0.2774	0.59001	0.26568		0.61204	0.21881	0.56085	0.20107	0.61988	0.41985
0.69821	0.12188	0.73999	0.11258	0.79565	0.29479		0.52676	0.21445	0.53242	0.21999	0.52856	0.23272		0.56713	0.24246	0.61153	0.31154	0.60168	0.28081		0.62978	0.30899	0.60652	0.32081	0.58963	0.30339		0.59434	0.1782	0.59205	0.28079	0.59199	0.27312		0.61425	0.22449	0.56279	0.20296	0.62193	0.43096
0.70058	0.12687	0.74258	0.11812	0.79843	0.30931		0.5285	0.21656	0.53423	0.21948	0.53036	0.23877		0.56905	0.2417	0.61367	0.31685	0.60372	0.28489		0.63195	0.31102	0.60867	0.32945	0.59169	0.30994		0.59645	0.18175	0.59409	0.28755	0.59397	0.27422		0.61637	0.22946	0.56467	0.2024	0.62401	0.43686
0.70288	0.12587	0.74512	0.11931	0.80129	0.32085		0.5302	0.21691	0.53603	0.22112	0.53221	0.24307		0.57095	0.25025	0.61577	0.32101	0.6057	0.28866		0.63405	0.30383	0.61073	0.33513	0.59373	0.31512		0.59849	0.18581	0.59598	0.29378	0.59607	0.2797		0.61842	0.23216	0.56655	0.20546	0.62609	0.4405
0.70521	0.12989	0.7476	0.12418	0.80391	0.32668		0.53207	0.22127	0.53779	0.22424	0.53403	0.2431		0.57282	0.25147	0.61785	0.32433	0.60768	0.28912		0.6361	0.29735	0.61276	0.33945	0.59567	0.31742		0.60042	0.18479	0.59799	0.29837	0.59805	0.28239		0.62051	0.23916	0.56849	0.21272	0.62814	0.44698
0.70755	0.13289	0.75008	0.12643	0.80653	0.33446		0.53386	0.22443	0.53962	0.2281	0.53574	0.24715		0.57466	0.25666	0.61993	0.32825	0.60976	0.29978		0.63823	0.29601	0.61485	0.34409	0.59761	0.31963		0.60232	0.18526	0.59997	0.30319	0.6	0.28702		0.62269	0.24185	0.57043	0.21486	0.63022	0.45273
0.70992	0.13516	0.75248	0.12744	0.80923	0.35856		0.5356	0.22447	0.54148	0.22896	0.53754	0.25104		0.57661	0.25721	0.62188	0.33324	0.6118	0.30347		0.64034	0.29354	0.61675	0.34696	0.59958	0.31938		0.60437	0.18993	0.60201	0.30675	0.60198	0.28883		0.62471	0.24482	0.57228	0.2171	0.6323	0.45767
0.71232	0.13794	0.75506	0.13068	0.8119	0.36461		0.53736	0.22787	0.54324	0.23063	0.53933	0.25314		0.57856	0.26164	0.62389	0.33483	0.61384	0.31029		0.64248	0.2953	0.6189	0.3552	0.60167	0.32568		0.60642	0.19243	0.60408	0.30957	0.60399	0.29317		0.62664	0.24885	0.57416	0.22183	0.63447	0.46602
0.71476	0.1397	0.75761	0.13657	0.8146	0.37793		0.53915	0.23011	0.54499	0.23276	0.54107	0.25353		0.58055	0.26942	0.62606	0.33961	0.61595	0.31286		0.64468	0.29813	0.62102	0.36398	0.60368	0.33095		0.60846	0.19077	0.60609	0.31907	0.606	0.29792		0.62869	0.25208	0.57607	0.22325	0.63652	0.47316
0.7171	0.14571	0.76009	0.13852	0.81726	0.38367		0.54099	0.23924	0.54677	0.25219	0.54289	0.25964		0.58241	0.26943	0.62823	0.34975	0.6179	0.31692		0.64685	0.29778	0.62311	0.3707	0.60556	0.3315		0.61054	0.19751	0.60804	0.31779	0.60807	0.30446		0.63075	0.25653	0.57798	0.22882	0.63848	0.47823
0.71936	0.14974	0.76249	0.14206	0.82	0.39925		0.54283	0.23671	0.54863	0.24077	0.54471	0.26125		0.58428	0.27317	0.63031	0.35412	0.61985	0.31954		0.64896	0.29954	0.62511	0.37282	0.60753	0.33585		0.61253	0.19753	0.60996	0.32244	0.61008	0.30961		0.63283	0.25996	0.58004	0.23546	0.64068	0.48334
0.7217	0.15061	0.76493	0.14188	0.82258	0.41294		0.54456	0.23819	0.55039	0.24586	0.54648	0.2652		0.58621	0.27927	0.63242	0.36029	0.62189	0.32472		0.65094	0.29965	0.62717	0.3766	0.60956	0.33981		0.61446	0.20181	0.61197	0.33033	0.61206	0.31048		0.63492	0.26539	0.58183	0.23366	0.64283	0.49024
0.72407	0.15547	0.76748	0.14909	0.82532	0.42916		0.54625	0.24053	0.55214	0.24711	0.54825	0.26947		0.58813	0.28167	0.63446	0.35922	0.62405	0.33233		0.65307	0.3035	0.62926	0.38255	0.61156	0.34525		0.61642	0.20229	0.61407	0.33606	0.61401	0.31964		0.63694	0.27041	0.58375	0.23629	0.64503	0.49824
0.72644	0.15777	0.77003	0.15472	0.82802	0.45326		0.54801	0.24461	0.55395	0.24906	0.55004	0.27286		0.59006	0.28583	0.63663	0.36488	0.6261	0.33727		0.65528	0.30528	0.63144	0.39319	0.61357	0.34796		0.61849	0.20802	0.61608	0.34137	0.61602	0.32085		0.63906	0.27767	0.58557	0.23976	0.64714	0.50423
0.72874	0.15948	0.77265	0.1564	0.83073	0.46474		0.5498	0.2489	0.55578	0.25064	0.55187	0.27112		0.59207	0.2929	0.63871	0.36941	0.62805	0.34174		0.65738	0.30912	0.63341	0.39925	0.6156	0.3497		0.62057	0.2097	0.61803	0.34485	0.61806	0.32354		0.64114	0.28397	0.58742	0.2415	0.64922	0.50738
0.73114	0.16515	0.77513	0.16427	0.83339	0.4801		0.55161	0.25234	0.55762	0.25484	0.55361	0.27922		0.59394	0.29518	0.64063	0.37194	0.63009	0.34564		0.65946	0.30228	0.63535	0.40008	0.61754	0.35231		0.62256	0.21166	0.62004	0.34926	0.62004	0.32939		0.64313	0.28625	0.58936	0.24828	0.65118	0.51047
0.73348	0.17035	0.7776	0.16481	0.83609	0.49592		0.55348	0.25723	0.55948	0.26091	0.55535	0.27965		0.5958	0.30071	0.64264	0.36936	0.6321	0.35064		0.66166	0.30068	0.63741	0.40672	0.61942	0.35172		0.62455	0.21394	0.62196	0.35451	0.62196	0.33141		0.64525	0.28956	0.5913	0.25022	0.65316	0.51453
0.73588	0.17255	0.78004	0.16668	0.83867	0.50835		0.55521	0.26159	0.56121	0.25876	0.55712	0.27951		0.59773	0.30305	0.64466	0.37693	0.63418	0.35651		0.66383	0.29596	0.63941	0.41523	0.62145	0.35906		0.62648	0.21494	0.62406	0.36007	0.62397	0.33597		0.6473	0.29728	0.59316	0.25348	0.6553	0.52465
0.73833	0.18203	0.78251	0.17425	0.84149	0.54279		0.55695	0.25805	0.56293	0.26578	0.55894	0.28666		0.59968	0.31038	0.64674	0.38263	0.63628	0.36196		0.66603	0.29781	0.6415	0.42001	0.62361	0.366		0.62846	0.21821	0.62613	0.36634	0.62601	0.34052		0.64929	0.30057	0.59501	0.25767	0.65754	0.53418
0.74073	0.18571	0.78506	0.18321	0.84411	0.5552		0.55868	0.26545	0.56471	0.26926	0.56076	0.28966		0.60161	0.31342	0.64878	0.38273	0.63835	0.36774		0.66817	0.29842	0.64352	0.42768	0.62555	0.36354		0.63057	0.22014	0.62811	0.37231	0.62799	0.34279		0.65138	0.30616	0.59695	0.26068	0.65965	0.53984
0.74296	0.18918	0.78758	0.18625	0.84673	0.5743		0.56047	0.26683	0.56652	0.2705	0.56261	0.29008		0.60339	0.31815	0.65092	0.38985	0.64034	0.37271		0.67031	0.30041	0.64552	0.43215	0.62749	0.3649		0.63271	0.22175	0.63015	0.37818	0.63006	0.35234		0.65346	0.31201	0.59897	0.26623	0.66167	0.54455
0.74526	0.19206	0.79005	0.19362	0.84944	0.60525		0.56234	0.26844	0.56838	0.27297	0.56432	0.29647		0.60529	0.32567	0.65296	0.39652	0.64238	0.37863		0.67245	0.30198	0.64755	0.43431	0.62952	0.36685		0.63473	0.22836	0.63216	0.38027	0.63207	0.35148		0.65555	0.31902	0.60086	0.27015	0.66375	0.54549
0.7477	0.19569	0.79249	0.19738	0.85218	0.63058		0.56415	0.27434	0.57019	0.27692	0.56606	0.29942		0.60724	0.33069	0.65498	0.3951	0.64448	0.38399		0.67452	0.29973	0.64958	0.44361	0.63146	0.36703		0.63672	0.23009	0.63423	0.38486	0.63399	0.35402		0.6577	0.32738	0.60271	0.27098	0.66583	0.55162
0.75018	0.20403	0.79496	0.20175	0.855	0.66625		0.56586	0.27882	0.57197	0.28043	0.56783	0.30079		0.60922	0.33568	0.65699	0.39776	0.64662	0.38984		0.67666	0.30497	0.65161	0.4487	0.6335	0.3721		0.63873	0.232	0.6363	0.39549	0.63594	0.35818		0.65978	0.33231	0.60462	0.27648	0.66791	0.55448
0.75244	0.20829	0.79755	0.20748	0.8577	0.69186		0.56768	0.28179	0.57378	0.28214	0.56965	0.30528		0.61121	0.34286	0.65913	0.40529	0.6486	0.39352		0.67883	0.30827	0.65373	0.45249	0.63556	0.37564		0.64081	0.23148	0.63819	0.39441	0.63798	0.36148		0.6619	0.33724	0.60656	0.28065	0.67018	0.56352
0.75471	0.20632	0.80006	0.21446	0.86036	0.7149		0.56939	0.28404	0.5755	0.28486	0.5715	0.30883		0.61313	0.34766	0.66121	0.40651	0.65055	0.39326		0.68094	0.30956	0.6557	0.46029	0.63756	0.37571		0.6428	0.23796	0.64011	0.40176	0.64008	0.3714		0.66386	0.34267	0.60841	0.282	0.67248	0.56965
0.757	0.21898	0.80254	0.22276	0.86298	0.73998		0.57123	0.2864	0.57737	0.28792	0.57327	0.31316		0.61497	0.35173	0.66316	0.40515	0.65256	0.40531		0.68304	0.31534	0.65769	0.46532	0.6395	0.37102		0.64467	0.24018	0.64209	0.40513	0.64206	0.37021		0.66585	0.34776	0.61027	0.28817	0.67456	0.57063
0.75945	0.22306	0.80505	0.22817	0.86552	0.76543		0.57307	0.2933	0.57923	0.29551	0.57501	0.31698		0.61678	0.35506	0.66518	0.40676	0.65454	0.40953		0.68515	0.31827	0.65978	0.46984	0.64156	0.3665		0.64666	0.23813	0.64407	0.40753	0.64401	0.37436		0.66797	0.35693	0.61215	0.29067	0.67658	0.56684
0.76185	0.23327	0.80741	0.23003	0.86831	0.82276		0.57475	0.29356	0.58103	0.30155	0.57672	0.31876		0.61874	0.36157	0.66728	0.40338	0.65659	0.4133		0.68726	0.31804	0.66184	0.47873	0.6436	0.35993		0.64864	0.24093	0.64608	0.41103	0.64602	0.37502		0.67011	0.36385	0.61409	0.29385	0.67866	0.56793
0.76426	0.23582	0.81011	0.25094	0.87113	0.87631		0.57654	0.29837	0.58279	0.29977	0.5786	0.32605		0.62078	0.37003	0.66939	0.40404	0.6586	0.41854		0.68943	0.32312	0.66393	0.48344	0.64569	0.3519		0.65066	0.24758	0.64806	0.41735	0.64797	0.38258		0.67214	0.37327	0.61597	0.30027	0.68074	0.57252
0.76663	0.24643	0.81266	0.25805	0.87383	0.91175		0.57833	0.30091	0.58454	0.30535	0.58037	0.32814		0.6227	0.37585	0.6715	0.40585	0.66061	0.42384		0.69156	0.33069	0.66602	0.4914	0.6476	0.34562		0.65265	0.24696	0.65001	0.4246	0.65007	0.38526		0.67419	0.37488	0.61791	0.3015	0.68285	0.55372
0.76896	0.24759	0.81495	0.25497	0.87641	0.9357		0.58009	0.30725	0.58632	0.30734	0.58216	0.32915		0.62454	0.37924	0.67357	0.40733	0.66259	0.42734		0.69364	0.33313	0.66811	0.49459	0.64954	0.34028		0.65467	0.25093	0.65199	0.43117	0.65211	0.39054		0.67631	0.3859	0.61982	0.30541	0.68496	0.54487
0.77119	0.25019	0.81739	0.25939	0.87911	0.99908		0.5819	0.30817	0.58821	0.31243	0.58396	0.33521		0.62644	0.384	0.67562	0.40234	0.6646	0.43471		0.69568	0.33564	0.67008	0.49959	0.65148	0.33116		0.65666	0.25573	0.65397	0.43412	0.65412	0.39433		0.67845	0.39349	0.62173	0.30779	0.68701	0.54387
0.7736	0.2579	0.81998	0.27332	0.88173	1.04681		0.58369	0.3141	0.58996	0.31461	0.58572	0.34066		0.6283	0.38698	0.67763	0.4028	0.66662	0.43801		0.69779	0.34252	0.67202	0.50085	0.65349	0.33296		0.65867	0.25994	0.65598	0.43733	0.6561	0.39443		0.68057	0.39854	0.62358	0.31405	0.68905	0.53647
0.776	0.26674	0.82253	0.28225				0.5854	0.3194	0.59172	0.31621	0.58749	0.34133		0.63026	0.39712	0.67965	0.40361	0.66872	0.44459		0.70005	0.35094	0.67408	0.51207	0.65549	0.32483		0.6606	0.26106	0.65805	0.44377	0.65811	0.3995		0.68272	0.41365	0.62547	0.31774	0.6912	0.52881
0.77841	0.27624	0.82508	0.29409				0.58719	0.31933	0.59353	0.32219	0.58934	0.34713		0.63227	0.40514	0.68176	0.41043	0.6707	0.44624		0.70235	0.3618	0.6762	0.51829	0.65746	0.32648		0.66262	0.26744	0.65994	0.44696	0.66018	0.40126		0.68477	0.41754	0.62735	0.32207	0.69334	0.53097
0.78071	0.28215	0.82763	0.29788				0.58895	0.32726	0.59533	0.32675	0.59119	0.35113		0.63431	0.40979	0.68383	0.41174	0.67265	0.44861		0.70443	0.35933	0.67826	0.52019	0.6594	0.32384		0.66467	0.26887	0.66189	0.44967	0.66228	0.40952		0.68676	0.42194	0.62929	0.324	0.69536	0.53057
0.78301	0.29001	0.83003	0.30726				0.59087	0.33025	0.59717	0.33641	0.59293	0.35284		0.63618	0.41652	0.68585	0.41255	0.67476	0.45593		0.70644	0.36677	0.68023	0.51691	0.66134	0.32291		0.6666	0.269	0.66396	0.45501	0.6642	0.40885		0.68885	0.43076	0.63123	0.32642	0.69747	0.53419
0.78534	0.29438	0.83246	0.31812				0.59269	0.33424	0.59897	0.33216	0.59464	0.35729		0.63807	0.4188	0.68789	0.41319	0.67677	0.45662		0.70857	0.37642	0.68228	0.51624	0.66332	0.32443		0.66858	0.27381	0.666	0.45841	0.66615	0.4118		0.69096	0.43083	0.63319	0.33427	0.69955	0.53756
0.78775	0.30476	0.83494	0.32485				0.59434	0.33773	0.60081	0.33979	0.59644	0.36189		0.64003	0.42222	0.69	0.41488	0.67887	0.46238		0.71068	0.38122	0.68438	0.50572	0.66529	0.32118		0.6706	0.27715	0.66798	0.45573	0.6681	0.41643		0.69302	0.44342	0.63505	0.33428	0.70185	0.54793
0.79008	0.31497	0.8376	0.34151				0.59616	0.34572	0.60256	0.3466	0.59821	0.36599		0.64201	0.42902	0.69214	0.41628	0.68091	0.46762		0.71282	0.38784	0.68647	0.49946	0.66735	0.32645		0.67265	0.28088	0.67002	0.45589	0.67011	0.41719		0.69507	0.44743	0.63687	0.33794	0.70402	0.55065
0.79245	0.32725	0.84015	0.35232				0.59794	0.3459	0.60432	0.34909	0.60003	0.37136		0.64379	0.43834	0.69428	0.42332	0.68293	0.46992		0.71499	0.39924	0.68862	0.49182	0.66932	0.32523		0.67467	0.28438	0.672	0.45374	0.67209	0.42491		0.69713	0.45694	0.63878	0.34249	0.70607	0.55241
0.79479	0.33094	0.84255	0.35963				0.59968	0.34863	0.60615	0.35165	0.60185	0.37304		0.64563	0.44028	0.69642	0.42997	0.68491	0.4745		0.7171	0.40137	0.69071	0.48889	0.67124	0.32595		0.67672	0.28931	0.67398	0.4526	0.67407	0.42784		0.69915	0.46305	0.64075	0.34539	0.70806	0.55678
0.79712	0.34189	0.84499	0.36701				0.60144	0.35744	0.60804	0.3602	0.60364	0.37791		0.64756	0.44551	0.69846	0.42034	0.68683	0.47535		0.7192	0.41022	0.6927	0.48827	0.67327	0.33187		0.67877	0.29512	0.6759	0.45024	0.67602	0.42973		0.70127	0.47118	0.6426	0.34753	0.71011	0.56191
0.79956	0.35423	0.84743	0.37856				0.60326	0.35751	0.60979	0.36084	0.60538	0.38214		0.64945	0.45173	0.70044	0.41049	0.68893	0.48793		0.72118	0.41858	0.6947	0.47945	0.67527	0.32885		0.68066	0.29576	0.67794	0.44894	0.67797	0.43741		0.70338	0.48228	0.64446	0.35339	0.71222	0.56522
0.80204	0.37023	0.84994	0.39688				0.60499	0.36509	0.61157	0.36706	0.60713	0.38421		0.65141	0.46191	0.70249	0.4061	0.69107	0.49231		0.72348	0.43388	0.69679	0.48035	0.67736	0.33251		0.68259	0.30116	0.67998	0.44412	0.67998	0.43896		0.7054	0.48808	0.6464	0.35445	0.71436	0.57432
0.80427	0.37223	0.85256	0.41689				0.6067	0.36922	0.61346	0.37622	0.60903	0.39117		0.65333	0.46744	0.70463	0.40175	0.69308	0.49514		0.72568	0.44093	0.69888	0.48187	0.67936	0.33783		0.68467	0.30113	0.68196	0.4424	0.68199	0.44423		0.70743	0.49368	0.64828	0.35998	0.71647	0.57936
0.80653	0.38055	0.85519	0.43287				0.60851	0.37309	0.61516	0.37678	0.61088	0.39598		0.65523	0.46866	0.7067	0.40277	0.695	0.49561		0.72772	0.44322	0.70088	0.48135	0.68127	0.3371		0.68672	0.30918	0.68388	0.4384	0.68403	0.44798		0.70948	0.50137	0.65022	0.36899	0.71855	0.58146
0.8089	0.39735	0.85763	0.44101				0.61046	0.3823	0.61689	0.3792	0.61259	0.39598		0.65713	0.47915	0.70872	0.40894	0.69704	0.50146		0.7298	0.44516	0.70291	0.47779	0.68319	0.33792		0.68867	0.31096	0.68589	0.43689	0.68595	0.45119		0.71163	0.51349	0.65216	0.37206	0.72063	0.58487
0.81134	0.41305	0.8601	0.45493				0.6122	0.38452	0.6187	0.38894	0.61433	0.40429		0.65899	0.48645	0.7108	0.41091	0.69905	0.5041		0.7319	0.45545	0.70491	0.48359	0.68507	0.34196		0.69069	0.3147	0.6879	0.43552	0.68793	0.45485		0.7139	0.52507	0.65404	0.37862	0.72262	0.58358
0.81379	0.42862	0.8625	0.46372				0.61391	0.39142	0.62053	0.39293	0.61612	0.40724		0.66089	0.48671	0.71284	0.41421	0.7011	0.50216		0.73404	0.45998	0.70697	0.48377	0.68713	0.34612		0.69274	0.32093	0.69	0.44192	0.68997	0.45692		0.71599	0.53455	0.65589	0.38036	0.72482	0.58855
0.81616	0.44187	0.86505	0.48328				0.61567	0.39112	0.62228	0.39617	0.61787	0.41139		0.66284	0.49934	0.71492	0.42082	0.70332	0.50381		0.73621	0.47075	0.70906	0.48892	0.68922	0.35448		0.69482	0.32748	0.69213	0.44793	0.69201	0.45853		0.71795	0.53691	0.65775	0.38144	0.72703	0.58955
0.81846	0.44988	0.86756	0.50676				0.61746	0.39888	0.62401	0.39789	0.61966	0.41773		0.66471	0.49934	0.71699	0.42637	0.70546	0.50141		0.73841	0.48388	0.71112	0.48717	0.69123	0.35686		0.69684	0.32664	0.69417	0.44599	0.69408	0.46057		0.72	0.54354	0.65971	0.38768	0.72908	0.5908
0.82075	0.46057	0.87004	0.51853				0.61927	0.40358	0.62593	0.40685	0.62148	0.42107		0.66658	0.50349	0.71901	0.4287	0.7075	0.49306		0.74055	0.48536	0.71311	0.48385	0.69311	0.3593		0.69892	0.33787	0.69609	0.4375	0.69612	0.45902		0.72199	0.5466	0.66168	0.39484	0.73116	0.59162
0.82305	0.4758	0.87255	0.53666				0.62109	0.41002	0.62779	0.41396	0.62322	0.42756		0.66853	0.5086	0.72102	0.43303	0.70945	0.48126		0.74263	0.48937	0.71511	0.48476	0.69511	0.36255		0.7009	0.34015	0.69801	0.43457	0.69804	0.46244		0.72408	0.55744	0.66356	0.38223	0.73327	0.59481
0.8255	0.49465	0.87503	0.55567				0.62282	0.41535	0.62954	0.41372	0.62494	0.42911		0.67043	0.52007	0.7231	0.43705	0.71146	0.46914		0.74467	0.49757	0.71717	0.48321	0.69708	0.36897		0.70286	0.34246	0.70002	0.43605	0.69993	0.45978		0.72619	0.56986	0.66545	0.36426	0.73532	0.59715
0.8279	0.51112	0.87754	0.57951				0.62456	0.41905	0.63132	0.42278	0.62673	0.43422		0.67236	0.52046	0.72524	0.44171	0.71348	0.44858		0.74681	0.50713	0.71935	0.48701	0.69908	0.37608		0.70482	0.34426	0.70209	0.43447	0.70185	0.45923		0.72834	0.57773	0.6673	0.36141	0.73743	0.60171
0.83024	0.52095	0.88005	0.60232				0.62629	0.42177	0.6331	0.42528	0.62863	0.44465		0.67434	0.52813	0.7275	0.45219	0.71549	0.44321		0.74898	0.50891	0.72154	0.49573	0.70126	0.38372		0.70693	0.35354	0.70407	0.43477	0.70389	0.46678		0.73036	0.5761	0.66918	0.36328	0.73954	0.607
0.83254	0.53495	0.88256	0.62361				0.62813	0.43221	0.63496	0.43075	0.63046	0.4466		0.67632	0.53038	0.72955	0.45409	0.71753	0.43977		0.75109	0.51581	0.72353	0.50281	0.70339	0.38779		0.70895	0.35587	0.70608	0.4399	0.70599	0.47041		0.73239	0.5923	0.67118	0.3681	0.74171	0.62154
0.83487	0.55394	0.88508	0.65192				0.63	0.43724	0.63674	0.44009	0.6322	0.45183		0.67819	0.5275	0.73153	0.45619	0.71954	0.44441		0.75316	0.52444	0.7255	0.49993	0.70533	0.39197		0.7109	0.36161	0.70806	0.44498	0.70797	0.47514		0.73441	0.5936	0.67315	0.3652	0.74376	0.61927
0.83724	0.57071	0.88759	0.67912				0.63173	0.44511	0.63853	0.44214	0.63396	0.4518		0.67997	0.52839	0.73351	0.46359	0.72159	0.44666		0.75533	0.53615	0.7275	0.5072	0.70724	0.39438		0.71292	0.36461	0.71001	0.44765	0.70989	0.47045		0.73659	0.60048	0.675	0.37087	0.74575	0.61695
0.83972	0.59665	0.89006	0.70226				0.63344	0.44821	0.64028	0.44817	0.63573	0.45898		0.6819	0.53028	0.73553	0.46776	0.72366	0.45451		0.75744	0.54604	0.7295	0.51466	0.70921	0.39921		0.71485	0.36848	0.71205	0.45242	0.7119	0.4726		0.7387	0.604	0.67691	0.36925	0.74795	0.62782
0.84216	0.61513	0.89269	0.73661				0.6352	0.44769	0.64209	0.45469	0.63755	0.46647		0.68391	0.53862	0.73763	0.47506	0.72567	0.45461		0.75967	0.55445	0.73162	0.51746	0.71122	0.4091		0.7169	0.37762	0.71403	0.45621	0.71385	0.47737		0.74073	0.60863	0.67882	0.37081	0.75013	0.62972
0.84449	0.62662	0.89513	0.75979				0.63697	0.45733	0.64387	0.45943	0.63935	0.46964		0.68578	0.53253	0.73977	0.48338	0.72762	0.45447		0.76184	0.56518	0.73371	0.52261	0.71319	0.41289		0.71895	0.38269	0.71595	0.457	0.71586	0.4805		0.74281	0.60893	0.68085	0.37592	0.75211	0.62738
0.84679	0.6353	0.89745	0.77275				0.63881	0.46419	0.6457	0.46768	0.64112	0.47583		0.68764	0.52998	0.74185	0.49139	0.72963	0.46297		0.76391	0.57247	0.73574	0.52681	0.71522	0.42099		0.7209	0.38473	0.71796	0.45935	0.71808	0.48474		0.74483	0.61419	0.68276	0.37562	0.75419	0.63136
0.84902	0.65001	0.89996	0.81682				0.64065	0.47358	0.64756	0.46954	0.64286	0.47884		0.68963	0.53769	0.74386	0.49486	0.73171	0.46607		0.76596	0.57615	0.73774	0.53223	0.71716	0.42631		0.72283	0.38714	0.71997	0.467	0.72018	0.49072		0.74689	0.61642	0.68455	0.37867	0.7563	0.6373
0.85143	0.6724	0.9	0.8176				0.64246	0.4777	0.64932	0.47484	0.64465	0.48318		0.69158	0.53719	0.74588	0.49914	0.73384	0.47534		0.76806	0.59002	0.7397	0.53265	0.71913	0.43157		0.72485	0.39534	0.72213	0.47163	0.72216	0.49059		0.749	0.61784	0.68641	0.38263	0.75841	0.64125
0.85387	0.69695						0.64417	0.48434	0.65107	0.47805	0.64642	0.49032		0.69351	0.53219	0.74789	0.50626	0.73601	0.47823		0.77033	0.60234	0.74185	0.54487	0.7212	0.44063		0.72693	0.40003	0.72423	0.47973	0.72411	0.48759		0.75115	0.62286	0.68829	0.38734	0.76059	0.64625
0.8562	0.70784						0.64591	0.48985	0.65285	0.48367	0.64827	0.49845		0.69543	0.52044	0.75009	0.51768	0.73799	0.48214		0.77247	0.61304	0.74398	0.55747	0.7232	0.44267		0.72913	0.41063	0.72615	0.48136	0.72606	0.48783		0.75321	0.6205	0.6902	0.39036	0.7627	0.64873
0.8585	0.7143						0.64772	0.49655	0.65466	0.49006	0.65006	0.50692		0.69739	0.51736	0.7522	0.52303	0.73988	0.48033		0.77451	0.61753	0.74597	0.55958	0.72505	0.45011		0.73114	0.41004	0.72804	0.48103	0.72804	0.49029		0.7552	0.61681	0.69208	0.39672	0.76478	0.64504
0.86084	0.72472						0.64951	0.50202	0.65647	0.49492	0.65183	0.50915		0.69931	0.51995	0.75418	0.52664	0.74189	0.48229		0.77659	0.62822	0.748	0.56988	0.72705	0.45659		0.73304	0.41304	0.73002	0.48835	0.73002	0.4953		0.75725	0.61805	0.69396	0.39814	0.76683	0.64046
0.86321	0.7317						0.65125	0.50803	0.65835	0.50698	0.65357	0.51605		0.70121	0.51685	0.75626	0.536	0.74393	0.48791		0.77869	0.63956	0.75006	0.57482	0.72908	0.46255		0.73503	0.4162	0.732	0.49312	0.73203	0.49422		0.75937	0.62337	0.69585	0.40346	0.76891	0.63552
0.86561	0.72826						0.65295	0.51432	0.66019	0.51253	0.65537	0.51802		0.70313	0.51299	0.75831	0.54244	0.74604	0.49124		0.78086	0.65646	0.75203	0.58227	0.73126	0.47659		0.73696	0.41952	0.7341	0.50267	0.73401	0.49861		0.76142	0.6215	0.69773	0.4028	0.77114	0.64925
0.86805	0.72342						0.65477	0.52029	0.66192	0.51672	0.65713	0.52458		0.70509	0.51689	0.76032	0.54671	0.74805	0.49358		0.78306	0.66739	0.75412	0.59185	0.73333	0.48439		0.73898	0.42564	0.73611	0.5053	0.73599	0.49572		0.76344	0.62584	0.69961	0.4073	0.77326	0.65287
0.87035	0.70461						0.65658	0.52689	0.66364	0.52137	0.65893	0.53207		0.70698	0.52204	0.76246	0.56005	0.75012	0.49696		0.7852	0.68064	0.75624	0.60175	0.73521	0.48755		0.74099	0.43707	0.73809	0.51363	0.73806	0.49922		0.76559	0.63213	0.70155	0.41522	0.77527	0.65647
0.87262	0.70129						0.65843	0.53299	0.66553	0.5274	0.66078	0.54205		0.70888	0.52264	0.76457	0.56703	0.75213	0.48641		0.78734	0.69182	0.7583	0.61206	0.73706	0.48766		0.7431	0.43817	0.74004	0.51511	0.74004	0.49223		0.76765	0.63584	0.70346	0.41747	0.77729	0.65965
0.87499	0.7347						0.66024	0.5405	0.66734	0.53819	0.66254	0.54548		0.71075	0.52672	0.76661	0.57131	0.75402	0.48087		0.78938	0.69754	0.76033	0.61931	0.739	0.49911		0.74503	0.44289	0.74196	0.52136	0.74193	0.49022		0.76976	0.63971	0.70529	0.41867	0.77934	0.66628
0.87743	0.7783						0.662	0.54854	0.66904	0.54039	0.66431	0.55373		0.71264	0.5324	0.76863	0.57821	0.75613	0.48837		0.79146	0.71108	0.76226	0.62857	0.74107	0.50724		0.74702	0.44346	0.74403	0.52976	0.74391	0.49244		0.77188	0.64687	0.70714	0.4189	0.78151	0.68194
0.87991	0.82309						0.66368	0.553	0.67079	0.54643	0.66608	0.55828		0.7146	0.53895	0.77067	0.58108	0.75823	0.49374		0.79363	0.72745	0.76442	0.63726	0.74313	0.51835		0.74898	0.44682	0.74607	0.53366	0.74601	0.49613		0.77393	0.64655	0.70905	0.42391	0.78362	0.68799
0.88213	0.84231						0.66542	0.55992	0.67265	0.55596	0.6679	0.5651		0.71655	0.54833	0.77278	0.59259	0.76021	0.49784		0.7958	0.7437	0.76648	0.64999	0.7451	0.52358		0.75108	0.45399	0.74805	0.52716	0.7482	0.49327		0.77595	0.64345	0.71099	0.42369	0.78583	0.69964
0.88443	0.85927						0.66726	0.56978	0.67446	0.56277	0.66975	0.57463		0.71839	0.54837	0.77486	0.59628	0.76223	0.49862		0.79794	0.75245	0.76844	0.65231	0.7471	0.53374		0.7531	0.45943	0.75006	0.53646	0.75024	0.49689		0.77798	0.64909	0.71293	0.42538	0.78788	0.70599
0.88677	0.88452						0.66915	0.57996	0.6763	0.57227	0.67141	0.57819		0.72023	0.55047	0.77684	0.60093	0.76427	0.51344		0.80004	0.76316	0.77044	0.66291	0.74904	0.5382		0.75506	0.45991	0.75204	0.53761	0.75213	0.49744		0.78016	0.65315	0.71487	0.42825	0.78996	0.71273
0.88921	0.91788						0.67089	0.58542	0.67813	0.57705	0.67318	0.58196		0.72216	0.56082	0.77895	0.6121	0.76628	0.51839		0.80212	0.7616	0.77259	0.67677	0.75096	0.54352		0.75705	0.46563	0.75405	0.54785	0.75402	0.49407		0.7823	0.6634	0.71672	0.42737	0.79201	0.71946
0.89162	0.96819						0.67262	0.59051	0.67988	0.58595	0.67497	0.59058		0.7242	0.56785	0.78099	0.61966	0.76835	0.52528		0.80426	0.77456	0.77462	0.68523	0.75305	0.55504		0.75904	0.47071	0.75606	0.54828	0.75597	0.49901		0.78429	0.66103	0.71857	0.42605	0.79415	0.73411
0.89395	1.00124						0.67436	0.59479	0.68161	0.58896	0.67679	0.5995		0.72626	0.57898	0.78313	0.62534	0.7704	0.53425		0.80639	0.78715	0.77674	0.69691	0.75511	0.56833		0.76105	0.47695	0.7581	0.55543	0.75804	0.5013		0.78632	0.66262	0.72043	0.42718	0.79632	0.74834
0.89629	1.0393						0.67612	0.60231	0.68342	0.59927	0.67859	0.60536		0.72816	0.58193	0.78524	0.63657	0.77244	0.5406		0.80856	0.80615	0.7788	0.70365	0.75702	0.57104		0.7631	0.47883	0.76008	0.55709	0.76011	0.50616		0.78831	0.66947	0.7224	0.4233	0.79837	0.75188
0.89859	1.08678						0.67796	0.6133	0.68528	0.60447	0.68046	0.6154		0.72994	0.5829	0.78728	0.64605	0.77442	0.55258		0.81067	0.82284	0.7808	0.71171	0.75902	0.57871		0.76518	0.49004	0.76203	0.5588	0.76209	0.50368		0.79046	0.67928	0.72433	0.42657	0.80045	0.76009
0.9	1.11585						0.67986	0.6227	0.68711	0.61444	0.68218	0.62072		0.73184	0.59431	0.7893	0.64978	0.7764	0.55457		0.81278	0.83769	0.7828	0.71483	0.76103	0.58782		0.76714	0.48906	0.76392	0.55875	0.76407	0.51217		0.79257	0.68751	0.72616	0.4183	0.80253	0.77081
							0.68167	0.62986	0.68892	0.62002	0.68387	0.6248		0.73374	0.60192	0.79128	0.65989	0.77848	0.56918		0.81485	0.85097	0.7848	0.71892	0.76297	0.597		0.7691	0.49266	0.76605	0.57088	0.76602	0.51237		0.79472	0.68808	0.72804	0.41051	0.80461	0.77972
							0.68343	0.63919	0.69073	0.6268	0.68563	0.63214		0.73566	0.60718	0.79345	0.6712	0.78061	0.58072		0.81712	0.87545	0.78698	0.73813	0.76497	0.60318		0.77108	0.49662	0.76809	0.57406	0.76797	0.51408		0.79681	0.69921	0.7299	0.41052	0.80672	0.79338
							0.68522	0.64725	0.6924	0.63591	0.68756	0.64405		0.73761	0.61822	0.79559	0.68427	0.78253	0.58161		0.81929	0.8919	0.78904	0.74516	0.76697	0.61357		0.7731	0.50327	0.77001	0.5746	0.77004	0.52587		0.79883	0.69894	0.73183	0.40938	0.80887	0.81175
							0.68701	0.65247	0.69421	0.6451	0.68936	0.65405		0.73957	0.62449	0.79757	0.68613	0.78451	0.58638		0.82127	0.89763	0.791	0.75665	0.76894	0.62246		0.77512	0.50922	0.77199	0.58084	0.77208	0.5293		0.80082	0.70168	0.73386	0.41603	0.81095	0.82023
							0.68883	0.66	0.6961	0.65202	0.6911	0.65581		0.74144	0.62832	0.79959	0.69238	0.78659	0.59646		0.82334	0.91652	0.793	0.76355	0.77092	0.63079		0.77708	0.5128	0.77403	0.58581	0.77406	0.53049		0.8029	0.70928	0.73588	0.42067	0.81299	0.83018
							0.69045	0.6651	0.69799	0.66275	0.69289	0.66439		0.74328	0.6322	0.8016	0.69841	0.78866	0.60436		0.82551	0.94188	0.79503	0.77362	0.77289	0.63959		0.77913	0.51737	0.77604	0.58799	0.77607	0.53141		0.80502	0.71343	0.73779	0.41601	0.81511	0.83911
							0.69222	0.67455	0.69977	0.67018	0.69463	0.67227		0.74523	0.64157	0.80374	0.71231	0.79076	0.61264		0.82771	0.96282	0.79715	0.79359	0.77495	0.65327		0.78111	0.52386	0.77811	0.59619	0.77805	0.53435		0.80714	0.72233	0.73962	0.41154	0.81734	0.85588
							0.69398	0.6857	0.7016	0.67799	0.69648	0.68453		0.74724	0.65237	0.80585	0.72468	0.7928	0.6158		0.82985	0.98268	0.79927	0.80907	0.77698	0.66275		0.78316	0.53096	0.78009	0.60038	0.78	0.53558		0.80919	0.72688	0.74144	0.41468	0.81939	0.86434
							0.69579	0.69273	0.70341	0.68372	0.6983	0.69328		0.74914	0.65589	0.80799	0.73844	0.79476	0.62302		0.83199	1.00189	0.80136	0.81811	0.77889	0.66727		0.78521	0.53705	0.78204	0.5973	0.78204	0.53943		0.81118	0.73329	0.74338	0.41973	0.82138	0.86656
							0.69758	0.70575	0.7053	0.69438	0.70012	0.70361		0.75101	0.66204	0.81	0.74739	0.79674	0.62912		0.83403	1.01381	0.80339	0.82582	0.78087	0.67731		0.78726	0.54332	0.78399	0.59964	0.78408	0.54516		0.81324	0.73943	0.74529	0.4215	0.82349	0.88558
							0.69937	0.71249	0.70705	0.7042	0.70187	0.70672		0.7529	0.66831	0.81205	0.75032	0.79875	0.63802		0.83611	1.03405	0.80536	0.83396	0.78287	0.6865		0.78919	0.54718	0.78597	0.60745	0.78606	0.54582		0.81535	0.75249	0.74721	0.41638	0.82563	0.90411
							0.70108	0.71949	0.70872	0.70765	0.70369	0.71607		0.7548	0.67677	0.81406	0.7593	0.80095	0.64936		0.83821	1.04833	0.80736	0.84506	0.78487	0.69738		0.79111	0.55148	0.78813	0.62216	0.78801	0.54768		0.81741	0.76306	0.74912	0.42366	0.82774	0.91373
							0.70284	0.73111	0.71048	0.71494	0.70551	0.72315		0.75672	0.68233	0.81611	0.7661	0.80299	0.65541		0.84051	1.08679	0.80942	0.86514	0.78696	0.71087		0.79322	0.56538	0.79008	0.62752	0.78996	0.54671		0.81952	0.77456	0.75097	0.42222	0.82988	0.92868
							0.7046	0.73868	0.71226	0.72473	0.70738	0.73405		0.75865	0.6912	0.81821	0.7824	0.80491	0.65868		0.84262	1.09131	0.81154	0.88405	0.78896	0.71901		0.79533	0.57528	0.792	0.63228	0.79206	0.55163		0.82158	0.78153	0.75288	0.42433	0.83206	0.94973
							0.70639	0.75154	0.71404	0.73572	0.70913	0.74291		0.76069	0.70705	0.82032	0.79479	0.80689	0.66688		0.84469	1.10056	0.8136	0.89482	0.79085	0.72624		0.79726	0.57774	0.79398	0.64665	0.7941	0.55348		0.82363	0.79201	0.75482	0.43003	0.83404	0.95779
							0.70823	0.76352	0.71585	0.74481	0.71084	0.74725		0.76253	0.70452	0.82237	0.80221	0.80887	0.67317		0.84686	1.1226	0.81563	0.90353	0.79285	0.74446		0.79922	0.58264	0.79599	0.65116	0.79599	0.55405		0.82581	0.80885	0.7567	0.42808	0.83612	0.97313
							0.70994	0.77149	0.71768	0.75917	0.71261	0.75852		0.76437	0.71045	0.82438	0.81275	0.81101	0.68566		0.84894	1.14214	0.81762	0.91398	0.79482	0.75074		0.80114	0.58824	0.79803	0.66309	0.798	0.56086		0.82793	0.82235	0.7585	0.42931	0.8382	0.99617
							0.71167	0.78241	0.71943	0.76622	0.71435	0.76712		0.76632	0.72235	0.82643	0.81637	0.81305	0.69541		0.85111	1.16639	0.81968	0.93124	0.79694	0.76467		0.80322	0.60095	0.80013	0.67765	0.79998	0.56867		0.82989	0.82815	0.76041	0.43335	0.84047	1.02218
							0.71343	0.79057	0.72121	0.77434	0.71614	0.77786		0.76828	0.73942	0.82853	0.83629	0.81518	0.70038		0.85331	1.19287	0.82174	0.94643	0.79891	0.77287		0.80527	0.60322	0.80211	0.68367	0.80205	0.57915		0.83191	0.83922	0.76235	0.43585	0.84252	1.02678
							0.7152	0.79953	0.72299	0.78486	0.71794	0.7895		0.77012	0.74024	0.83058	0.84011	0.81716	0.70823		0.85545	1.20712	0.8238	0.95857	0.80083	0.78192		0.80735	0.61424	0.80409	0.68499	0.80412	0.58229		0.83399	0.85507	0.76443	0.44575	0.84457	1.04362
							0.71704	0.81331	0.72486	0.79884	0.71968	0.79665		0.77198	0.74039	0.83269	0.85054	0.81915	0.71517		0.85749	1.21714	0.82583	0.97076	0.80277	0.79352		0.80934	0.62114	0.80601	0.697	0.8061	0.58697		0.83611	0.86608	0.76634	0.44548	0.84665	1.06598
							0.71888	0.82638	0.72666	0.80802	0.72142	0.80849		0.77394	0.74434	0.83473	0.86014	0.82113	0.71827		0.8596	1.23896	0.82786	0.98392	0.80477	0.80838		0.81133	0.63138	0.80799	0.70845	0.80805	0.59995		0.83823	0.87732	0.76817	0.44634	0.84867	1.07776
							0.72069	0.84122	0.72836	0.81561	0.72319	0.82104		0.77586	0.75497	0.83671	0.86312	0.8232	0.72951		0.8617	1.2611	0.82989	0.99823	0.80677	0.82558		0.81325	0.64123	0.81	0.72198	0.81003	0.604		0.84034	0.88779	0.77002	0.45021	0.85084	1.10492
							0.72238	0.84525	0.73012	0.82801	0.72498	0.83409		0.77784	0.77153	0.83888	0.87775	0.8253	0.7334		0.8639	1.28764	0.83207	1.02355	0.8088	0.83799		0.81527	0.65317	0.81201	0.73357	0.81201	0.60184		0.84237	0.8942	0.77187	0.45226	0.85305	1.13064
							0.72406	0.85443	0.73195	0.83615	0.72683	0.84355		0.77983	0.77935	0.84102	0.89956	0.82729	0.73828		0.86604	1.30786	0.83413	1.03521	0.8109	0.85421		0.81729	0.6683	0.81402	0.74343	0.81411	0.61779		0.84439	0.90294	0.77381	0.45774	0.85522	1.15299
							0.72593	0.86675	0.73379	0.84973	0.72854	0.8536		0.7817	0.79338	0.84298	0.90474	0.82927	0.74519		0.86812	1.32385	0.836	1.03624	0.81287	0.86377		0.81934	0.68198	0.81606	0.75574	0.81612	0.62523		0.84641	0.91434	0.77578	0.46143	0.85724	1.15912
							0.72777	0.8839	0.73562	0.8619	0.73029	0.86103		0.78356	0.80077	0.84496	0.92167	0.83128	0.7502		0.87029	1.34926	0.83806	1.05506	0.81481	0.8766		0.82133	0.69232	0.81801	0.76163	0.81801	0.62694		0.84856	0.93371	0.77766	0.462	0.85929	1.1846
							0.72948	0.88704	0.73743	0.87344	0.73211	0.87369		0.7854	0.81187	0.8471	0.94409	0.83329	0.75769		0.87236	1.36564	0.84012	1.07512	0.81672	0.88868		0.82331	0.70477	0.82002	0.77386	0.81996	0.63391		0.85071	0.95299	0.77952	0.46378	0.86133	1.20585
							0.73126	0.90043	0.73924	0.88411	0.7339	0.88327		0.78747	0.83472	0.8492	0.95564	0.83537	0.76646		0.87447	1.38714	0.84221	1.09264	0.81875	0.91084		0.8253	0.71478	0.822	0.79122	0.822	0.63918		0.85273	0.95444	0.78134	0.46287	0.86348	1.23683
							0.73311	0.91669	0.74094	0.89177	0.73572	0.89873		0.78937	0.85045	0.85131	0.97465	0.83747	0.7796		0.87667	1.41544	0.84433	1.11543	0.82082	0.93172		0.82729	0.73104	0.82401	0.80462	0.82401	0.64927		0.85478	0.96366	0.78325	0.46165	0.86562	1.26266
							0.73489	0.92926	0.74272	0.90383	0.73752	0.91719		0.79121	0.85875	0.85342	0.98358	0.83945	0.78077		0.87878	1.43494	0.84642	1.13909	0.82279	0.94329		0.82934	0.7462	0.82596	0.81695	0.82605	0.66642		0.8568	0.98015	0.78528	0.46533	0.8677	1.28159
							0.73665	0.94024	0.74455	0.91728	0.73934	0.92622		0.79307	0.87038	0.85543	0.99827	0.84146	0.7939		0.88088	1.46073	0.84839	1.14438	0.82473	0.95684		0.83139	0.76415	0.828	0.83084	0.82812	0.67017		0.85901	1.01634	0.78719	0.4649	0.86984	1.30497
							0.73847	0.9548	0.74638	0.93423	0.74103	0.93721		0.795	0.88907	0.85742	1.01119	0.84348	0.7988		0.88302	1.48764	0.85036	1.16797	0.82673	0.97588		0.83334	0.77519	0.83001	0.84258	0.8301	0.67843		0.86116	1.01333	0.78901	0.4674	0.87189	1.32419
							0.74031	0.96975	0.74814	0.94586	0.74274	0.9465		0.79695	0.90962	0.85943	1.03107	0.84564	0.81439		0.88513	1.51258	0.85239	1.19094	0.82868	0.9914		0.8353	0.78961	0.83211	0.86259	0.83205	0.68792		0.86322	1.02278	0.79092	0.47026	0.874	1.34282
							0.74207	0.98323	0.74992	0.95865	0.74459	0.96636		0.79891	0.92655	0.86157	1.05375	0.84762	0.8171		0.88733	1.54297	0.85457	1.22782	0.83071	1.01608		0.83738	0.80496	0.83406	0.87297	0.834	0.69632		0.86521	1.02543	0.7928	0.47388	0.87611	1.3646
							0.74381	0.99342	0.75175	0.97113	0.74641	0.97867		0.80089	0.94984	0.86374	1.07654	0.84951	0.81784		0.88944	1.56166	0.85663	1.24685	0.83274	1.03554		0.83949	0.8254	0.83592	0.87978	0.83604	0.7125		0.86723	1.04087	0.79469	0.47631	0.87819	1.38553
							0.74562	1.00878	0.75359	0.98857	0.74821	0.98971		0.80276	0.95765	0.86575	1.08728	0.85162	0.83719		0.89151	1.58108	0.8586	1.26087	0.83468	1.04985		0.84142	0.83171	0.83802	0.90383	0.83808	0.72512		0.86928	1.04934	0.7966	0.48419	0.88027	1.40564
							0.74741	1.02495	0.75545	1.0021	0.74989	1.00487		0.8046	0.9701	0.86777	1.10233	0.85366	0.84394		0.89362	1.61472	0.86063	1.28641	0.83662	1.06137		0.84334	0.84174	0.84	0.91332	0.84006	0.73577		0.8714	1.06966	0.79856	0.4916	0.88238	1.43374
							0.74917	1.0413	0.75731	1.01933	0.75169	1.01712		0.80649	0.98575	0.86981	1.12039	0.8557	0.85124		0.89576	1.62531	0.86265	1.30648	0.83863	1.08327		0.84536	0.86016	0.84204	0.9319	0.84201	0.74344		0.87355	1.078	0.80045	0.49628	0.88443	1.449
							0.75096	1.05471	0.75909	1.02887	0.75346	1.0306		0.80845	1.01272	0.87189	1.14147	0.85777	0.86266		0.89793	1.66458	0.86477	1.34541	0.84075	1.11302		0.84741	0.8769	0.84405	0.94631	0.84399	0.75132		0.8756	1.07155	0.8023	0.50356	0.88664	1.48451
							0.75267	1.07058	0.76082	1.04129	0.75525	1.04546		0.8104	1.03624	0.87403	1.18802	0.85985	0.86946		0.9	1.6942	0.86693	1.37521	0.84269	1.12698		0.84946	0.89121	0.84606	0.96145	0.846	0.76754		0.87766	1.08341	0.80418	0.50763	0.88869	1.50954
							0.75446	1.0847	0.7626	1.05461	0.75718	1.06267		0.81233	1.04792	0.8762	1.20021	0.8618	0.87501				0.86905	1.40332	0.84457	1.1398		0.85151	0.90893	0.84801	0.97088	0.84801	0.78212		0.87968	1.09374	0.80615	0.51942	0.89074	1.54933
							0.7563	1.10204	0.76449	1.07014	0.75908	1.07926		0.81422	1.06966	0.87818	1.19888	0.86378	0.8792				0.87098	1.40441	0.84657	1.16548		0.85346	0.9168	0.84996	0.98507	0.85005	0.79868		0.88176	1.10417	0.80803	0.52687	0.89285	1.58072
							0.75803	1.12046	0.76627	1.08951	0.76082	1.08873		0.81606	1.07924	0.88023	1.21849	0.86579	0.89443				0.87301	1.45306	0.84861	1.19061		0.85539	0.93024	0.852	1.0105	0.852	0.80527		0.88385	1.12226	0.80983	0.5307	0.89499	1.59634
							0.75974	1.13112	0.76802	1.10249	0.76256	1.10038		0.81802	1.10053	0.88221	1.22623	0.86799	0.91833				0.87498	1.45709	0.85064	1.21547		0.85735	0.94999	0.8541	1.0297	0.85398	0.8192		0.88596	1.13826	0.8118	0.54029	0.8972	1.61208
							0.76153	1.1494	0.76983	1.11967	0.76433	1.11277		0.81991	1.12698	0.88432	1.2429	0.87003	0.92978				0.87707	1.49104	0.85267	1.23656		0.85943	0.97194	0.85605	1.03955	0.85602	0.83538		0.88799	1.15303	0.81371	0.55385	0.89928	1.60503
							0.76332	1.1662	0.77156	1.13133	0.76613	1.12905		0.82187	1.14823	0.88643	1.25662	0.87198	0.93659				0.87913	1.51171	0.85467	1.25535		0.86151	0.99539	0.85797	1.05112	0.85809	0.84715		0.89004	1.16663	0.8157	0.56857	0.90003	1.60988
							0.76524	1.1914	0.77339	1.15074	0.76792	1.14698		0.82376	1.16569	0.8885	1.26176	0.87399	0.95271				0.88119	1.53581	0.85655	1.26797		0.86349	1.01067	0.85998	1.07268	0.86004	0.8558		0.89213	1.1924	0.81761	0.57236
							0.76711	1.21368	0.77522	1.16844	0.76971	1.16417		0.82569	1.18918	0.89058	1.28623	0.87595	0.96831				0.88328	1.56577	0.85853	1.29787		0.86545	1.01896	0.86196	1.08464	0.8619	0.86327		0.89427	1.21567	0.81947	0.57498
							0.76882	1.22554	0.77698	1.18236	0.77146	1.18265		0.82756	1.20559	0.89259	1.30479	0.87805	0.99176				0.88528	1.58958	0.86056	1.3221		0.86744	1.03241	0.86403	1.1098	0.86397	0.88477		0.89636	1.23529	0.82132	0.57885
							0.7705	1.23575	0.77873	1.20183	0.77322	1.19613		0.8296	1.24127	0.89464	1.33144	0.88015	1.00861				0.88737	1.6234	0.86268	1.36142		0.86949	1.05327	0.8661	1.13331	0.86598	0.90533		0.89832	1.2483	0.82317	0.58945
							0.77223	1.25646	0.78054	1.21505	0.77504	1.21631		0.83155	1.25996	0.89671	1.37105	0.88223	1.02571				0.88943	1.65244	0.86465	1.37429		0.87157	1.06945	0.86814	1.16161	0.86805	0.91953		0.90003	1.27641	0.82511	0.59773
							0.77402	1.27496	0.7824	1.23522	0.77684	1.23768		0.8333	1.27179	0.89882	1.41248	0.88421	1.0379				0.89142	1.68165	0.86656	1.38908		0.87364	1.08181	0.87009	1.17872	0.87009	0.93108				0.82711	0.61086
							0.77586	1.29509	0.78434	1.25864	0.77853	1.25138		0.8352	1.29298	0.90003	1.43199	0.88625	1.05282				0.89342	1.7086	0.86851	1.41409		0.87557	1.08783	0.87204	1.20011	0.87207	0.94031				0.82896	0.61427
							0.77768	1.31887	0.78612	1.27779	0.78032	1.26616		0.83718	1.32683			0.8882	1.06507				0.89548	1.73531	0.87042	1.43498		0.87756	1.09566	0.87402	1.2197	0.87399	0.94974				0.83079	0.62128
							0.77941	1.33569	0.78785	1.28801	0.78214	1.29048		0.83911	1.34867			0.89027	1.07979				0.89757	1.77083	0.87251	1.47843		0.87952	1.10585	0.87606	1.25028	0.87597	0.96428				0.83264	0.63233
							0.78117	1.35655	0.7896	1.30699	0.78402	1.31071		0.84103	1.37489			0.89235	1.09556				0.89972	1.82294	0.87454	1.504		0.88154	1.11083	0.87804	1.27099	0.87801	0.9829				0.83461	0.64159
							0.78288	1.38126	0.79136	1.32586	0.78592	1.33537		0.84299	1.40512			0.89433	1.1065				0.9	1.82835	0.8766	1.5349		0.88361	1.13209	0.87999	1.28861	0.88011	0.97892				0.83655	0.65259
							0.78478	1.41061	0.79319	1.35045	0.78766	1.34602		0.8448	1.42623			0.89637	1.12017						0.87858	1.55578		0.8856	1.14218	0.88203	1.31578	0.88209	1.00144				0.83855	0.6632
							0.78662	1.43419	0.79503	1.37475	0.78932	1.35721		0.84667	1.45171			0.89835	1.13643						0.88052	1.57396		0.88762	1.15155	0.88401	1.33359	0.88404	1.01857				0.84043	0.66374
							0.78833	1.45117	0.79683	1.3974	0.79109	1.37973		0.84859	1.48456			0.90003	1.15644						0.88246	1.61165		0.88961	1.16287	0.88608	1.36598	0.88602	1.04107				0.84228	0.67464
							0.79009	1.47438	0.79862	1.41265	0.79288	1.4005		0.85063	1.52234										0.88446	1.64417		0.89163	1.17065	0.88809	1.39386	0.88794	1.05482				0.84408	0.67714
							0.79185	1.4967	0.80037	1.43696	0.79473	1.43133		0.85259	1.55083										0.88646	1.67553		0.89364	1.17838	0.89004	1.41953	0.89001	1.08489				0.84602	0.68873
							0.79361	1.52195	0.80215	1.45516	0.79653	1.45241		0.85445	1.56502										0.88847	1.70885		0.89563	1.18207	0.89199	1.45171	0.89208	1.0985				0.84796	0.70303
							0.79543	1.54512	0.80404	1.48831	0.79829	1.47231		0.85638	1.60263										0.8905	1.74356		0.89759	1.18957	0.89397	1.48422	0.89409	1.11233				0.8499	0.7153
							0.79724	1.57792	0.80585	1.51039	0.80004	1.49161		0.85825	1.63022										0.89247	1.77225		0.89958	1.20317	0.89604	1.52355	0.89604	1.11605				0.85175	0.71813
							0.79898	1.59504	0.8076	1.52913	0.80178	1.52179		0.86017	1.66746										0.89447	1.80583		0.9	1.20563	0.89811	1.55523	0.89805	1.11935				0.85363	0.73029
							0.80071	1.61707	0.80938	1.55215	0.8036	1.54318		0.86216	1.69937										0.89647	1.83959				0.9	1.57195	0.9	1.1356				0.85548	0.73787
							0.80245	1.64447	0.81116	1.57637	0.80545	1.57052		0.86414	1.73684										0.89845	1.87169											0.85742	0.75049
							0.80431	1.67458	0.81297	1.59927	0.80721	1.59036		0.86598	1.75739										0.9	1.88957											0.85936	0.76818
							0.80616	1.70606	0.8148	1.6279	0.80898	1.60834		0.86784	1.78458																						0.86127	0.77776
							0.80781	1.72304	0.81664	1.65591	0.81078	1.63439		0.86971	1.82114																						0.86316	0.78459
							0.8096	1.75201	0.81842	1.67871	0.81252	1.6533		0.87167	1.86154																						0.86495	0.796
							0.81139	1.78887	0.82014	1.69803	0.81431	1.68031		0.87362	1.90685																						0.86695	0.81545
							0.81318	1.81481	0.82195	1.72478	0.81613	1.71368		0.87552	1.92815																						0.86892	0.83177
							0.81502	1.84824	0.82379	1.75826	0.81793	1.73952		0.87747	1.96692																						0.87071	0.83533
							0.81683	1.87785	0.82557	1.78904	0.81967	1.75932		0.87934	1.99667																						0.87257	0.84643
							0.81854	1.90529	0.82727	1.80945	0.82141	1.78566		0.88126	2.02939																						0.87453	0.8628
							0.82025	1.93489	0.82915	1.84184	0.82326	1.82425		0.88319	2.06701																						0.87642	0.87195
							0.82209	1.96564	0.83096	1.87399	0.82508	1.85283		0.88512	2.10235																						0.87838	0.89511
							0.82399	2.01518	0.8328	1.90588	0.82682	1.8779		0.88701	2.1323																						0.88032	0.9094
							0.82572	2.04281	0.8346	1.93397	0.82854	1.89963		0.88891	2.16836																						0.88218	0.91561
							0.82743	2.06635	0.83633	1.96455	0.83036	1.94102		0.89083	2.21903																						0.884	0.9339
							0.82916	2.10212	0.83819	2.01119	0.83215	1.97156		0.89282	2.27166																						0.88591	0.95618
							0.83095	2.14104	0.83992	2.03271	0.834	2.0055		0.89471	2.31277																						0.88788	0.98045
							0.83277	2.18563	0.84181	2.06363	0.83579	2.026		0.89655	2.34483																						0.88985	0.99589
							0.83458	2.22944	0.84364	2.10563	0.83754	2.06316		0.89848	2.4214																						0.8917	1.00236
							0.83637	2.2687	0.8454	2.13379	0.83928	2.09657		0.9	2.46282																						0.89353	1.01809
							0.83813	2.30294	0.84712	2.16276	0.84104	2.1288																									0.89538	1.03628
							0.83984	2.33608	0.84888	2.19947	0.84297	2.18349																									0.89726	1.05543
							0.8416	2.38054	0.85074	2.24456	0.84474	2.22099																									0.89926	1.08247
							0.84347	2.44486	0.85254	2.28653	0.84646	2.25204																									0.90003	1.09347
							0.84528	2.49601	0.85438	2.3281	0.8482	2.29245
							0.84702	2.53119	0.85621	2.37448	0.84991	2.32807
							0.84873	2.57535	0.85797	2.4116	0.85179	2.3833
							0.85049	2.62134	0.85972	2.4541	0.85361	2.4292
							0.85233	2.68688	0.8615	2.50003	0.85546	2.48142
							0.85412	2.73913	0.86336	2.55328	0.85725	2.5189
							0.85593	2.80261	0.86517	2.60248	0.85899	2.55718
							0.85767	2.84924	0.86695	2.64724	0.86076	2.59501
							0.8594	2.90151	0.86871	2.69257	0.86253	2.64866
							0.86125	2.96474	0.87049	2.74325	0.86432	2.70743
							0.86311	3.03923	0.87229	2.8053	0.86609	2.75853
							0.86482	3.08805	0.87413	2.85737	0.86786	2.80156
							0.86648	3.12554	0.87591	2.91497	0.86965	2.86168
							0.86829	3.20882	0.87769	2.96543	0.87142	2.91623
							0.87011	3.28187	0.87944	3.02024	0.87324	2.97833
							0.8719	3.3513	0.88136	3.09122	0.87506	3.04282
							0.87371	3.42687	0.88319	3.15823	0.8768	3.09689
							0.87544	3.49687	0.88489	3.20273	0.87857	3.15939
							0.87718	3.56654	0.88665	3.26325	0.88034	3.20938
							0.87894	3.64536	0.88848	3.34081	0.88221	3.29644
							0.88078	3.73823	0.89029	3.41595	0.88398	3.33665
							0.88268	3.84486	0.89212	3.49292	0.88567	3.39391
							0.88441	3.91081	0.89398	3.57059	0.88749	3.48475
							0.88612	3.97472	0.89571	3.63381	0.88926	3.56325
							0.88791	4.07862	0.89746	3.70434	0.89108	3.64366
							0.88964	4.16961	0.89924	3.78321	0.89293	3.72958
							0.89151	4.29397	0.9	3.82179	0.89472	3.80357
							0.89338	4.42038			0.89641	3.84385
							0.89512	4.51457			0.89821	3.94609
							0.89682	4.62749			0.9	4.04638
							0.89861	4.73945
							0.9	4.81482

## Sheet: Fig2e
time (min)	storage modulus (Pa)	loss modulus (Pa)
0.104186	1208.95	141.473
0.216513	1280.48	143.58
0.329283	1341.2	147.51
0.443515	1404.99	154.198
0.558588	1465.82	153.427
0.672122	1522.8	156.55
0.786463	1576.08	159.877
0.901238	1628.71	162.054
1.00352	1679.83	163.923
1.11733	1728.17	165.539
1.23139	1775.7	167.051
1.345	1818.76	170.562
1.44933	1857.27	171.369
1.55939	1893.43	172.674
1.67367	1931.99	172.947
1.78672	1968.94	174.413
1.90073	2006.82	176.139
2.01365	2039.9	176.64
2.12772	2074.1	179.124
2.24215	2104.1	179.262
2.34712	2132.15	181.734
2.46067	2162.2	182.148
2.56538	2189.84	183.052
2.67868	2219.23	182.956
2.79192	2249.41	183.593
2.90645	2273.07	184.854
3.02007	2300.01	185.709
3.13238	2326.16	184.584
3.24732	2351.12	186.686
3.36047	2374.84	187.27
3.47427	2396.82	187.905
3.5884	2419.8	188.134
3.70093	2443.64	189.862
3.81562	2464.13	189.38
3.92877	2484.19	189.908
4.0431	2508.38	190.303
4.15628	2525.89	193.046
4.26993	2545.27	192.761
4.38468	2566.55	191.937
4.49747	2585.36	194.201
4.61115	2605.8	194.228
4.7265	2627.32	193.36
4.83862	2647.71	194.873
4.9421	2665.37	194.289
5.05407	2684.21	193.885
5.1675	2701.81	195.436
5.27248	2716.8	195.579
5.3868	2735.57	195.642
5.49922	2753.88	195.308
5.61395	2772.18	196.068
5.72763	2784.98	196.304
5.84163	2802.81	196.555
5.94612	2818.68	196.283
6.0604	2835.38	195.618
6.1647	2850.58	196.876
6.2776	2866.84	196.836
6.39372	2878.69	197.431
6.50932	2891.29	197.491
6.62183	2906.1	196.803
6.73683	2920.83	196.763
6.85088	2937.12	197.406
6.96352	2951.02	197.037
7.0687	2965.36	197.202
7.1828	2981.89	197.457
7.29752	2997.42	197.776
7.40222	3008.4	197.667
7.50377	3020.78	199.158
7.61603	3034.88	198.471
7.7291	3050.11	198.127
7.83463	3065.53	198.863
7.93697	3079.55	199.736
8.04863	3094.87	200.167
8.16337	3108.48	199.504
8.27602	3125.52	200.656
8.38943	3140.01	200.214
8.50298	3154.39	200.487
8.61787	3170.29	200.505
8.73132	3182.03	202.195
8.84528	3195.99	202.623
8.95782	3207.61	201.382
9.06337	3221.8	204.163
9.1759	3235.59	202.419
9.28052	3250.7	203.057
9.38352	3262.43	203.49
9.49473	3276.82	203.735
9.60828	3292.87	202.746
9.7227	3304.81	204.881
9.83595	3320.69	204.66
9.94953	3332.95	205.849
10.0638	3347.6	205.619
10.1681	3361.01	205.845
10.2725	3373.16	206.419
10.3753	3385.83	205.685
10.4787	3398.05	206.344
10.593	3411.53	206.977
10.7062	3425.68	207.187
10.8215	3437.81	207.815
10.9343	3453.27	207.736
11.0492	3466.45	208.852
11.1616	3478.53	208.35
11.2638	3491.48	208.351
11.3699	3501.5	209.845
11.485	3516.62	209.119
11.5994	3530.11	208.558
11.7019	3539.48	210.006
11.8146	3553.08	211.728
11.9266	3565.65	211.922
12.04	3576.54	210.413
12.1539	3589.23	212.078
12.2584	3601.93	212.536
12.3601	3614.61	211.637
12.4723	3625.72	211.827
12.586	3638.63	211.514
12.7	3650.37	214.246
12.8138	3663.37	212.176
12.9191	3674.15	212.952
13.0206	3685.92	213.326
13.1264	3696.1	212.692
13.2299	3706.09	214.138
13.3317	3718.85	214.68
13.4346	3729.15	213.508
13.546	3741.97	216.007
13.6605	3754	215.505
13.7651	3764.97	215.929
13.8675	3775.31	216.631
13.9697	3786.08	215.37
14.0825	3796.43	216.06
14.1963	3810.34	216.864
14.3117	3821.97	216.861
14.4143	3832.98	215.972
14.519	3843.56	217.922
14.6303	3853.24	218.384
14.7432	3865.7	218.121
14.8481	3875.42	218.647
14.9622	3886.48	218.174
15.0753	3898.56	219.597
15.1893	3911.26	218.689
15.302	3921.18	219.855
15.417	3931.75	219.489
15.5307	3944.52	221.064
15.6357	3955.81	220
15.7492	3966.36	220.313
15.863	3977.84	220.976
15.9667	3988.42	221.365
16.0808	3999.24	222.369
16.1947	4009.86	223.023
16.3088	4021.4	222.972
16.4232	4032.79	222.579
16.5355	4043.67	222.968
16.6497	4053.42	223.204
16.7542	4063.32	223.53
16.857	4076.32	223.419
16.961	4083.21	223.507
17.0632	4092.93	223.549
17.1745	4104.7	223.581
17.2878	4114.14	227.253
17.3913	4123.93	223.269
17.5058	4135.1	225.236
17.6205	4145.91	225.548
17.7345	4155.23	225.122
17.8482	4166.75	225.91
17.9618	4176.02	226.609
18.0762	4186.53	226.861
18.1802	4195.36	227.136
18.2935	4205.71	226.981
18.3967	4215.91	226.948
18.5087	4224.09	228.457
18.6218	4234.73	226.969
18.7268	4243.18	228.58
18.8395	4253.8	228.325
18.9548	4264.09	228.324
19.0672	4273.11	227.588
19.1728	4283.55	228.822
19.2863	4292.22	229.331
19.4003	4302.08	229.509
19.5143	4312.64	230.04
19.6283	4321.59	230.089
19.7327	4329.29	230.448
19.8475	4338.79	230.89
19.9608	4348.66	230.816
20.0743	4358.73	230.601
20.1877	4368.58	231.688
20.2917	4378.66	232.022
20.4068	4386.57	230.696
20.509	4396.86	232.846
20.614	4405.83	234.421
20.7287	4414.57	233.045
20.8313	4422.88	232.865
20.944	4429.94	235.058
21.058	4443.09	234.46
21.1723	4449.53	234.507
21.2767	4459.2	234.426
21.379	4466.59	233.99
21.4825	4476.53	235.387
21.5863	4484.77	234.438
21.7005	4494.04	235.043
21.814	4501.82	235.123
21.9187	4512.54	235.781
22.0325	4520.85	236.181
22.1468	4531.13	236.811
22.2605	4540.57	237.143
22.375	4549.11	236.855
22.4775	4556.28	237.163
22.581	4563.9	237.839
22.694	4573.63	238.209
22.8075	4582.02	238.214
22.9228	4591.7	238.386
23.0243	4599.39	238.758
23.1398	4607.35	239.283
23.2523	4617.12	238.012
23.3668	4624.54	238.593
23.479	4634.38	238.619
23.5937	4641.85	240.199
23.7088	4650.94	239.393
23.8215	4660.22	238.748
23.9347	4668.89	239.992
24.0378	4676.7	240.648
24.1488	4685.02	240.527
24.2617	4692.77	240.473
24.3758	4702.45	240.94
24.4905	4709.77	240.848
24.593	4718.17	242.125
24.7048	4726.28	241.563
24.8183	4734.57	241.773
24.9317	4742.7	242.564
25.0365	4752.05	241.573
25.1387	4758.4	243.521
25.2433	4764.86	242.284
25.3473	4772.84	243.139
25.4487	4781.87	243.319
25.561	4790.19	244.587
25.6743	4796.62	243.568
25.7888	4804.83	243.922
25.902	4814.13	243.826
26.0155	4821.94	245.412
26.1305	4831.15	243.095
26.244	4838.93	244.268
26.3467	4845.87	244.759
26.4585	4853.65	245.116
26.5633	4861.2	245.67
26.6655	4869.2	245.625
26.7772	4876.76	247.265
26.8817	4883.29	247.432
26.996	4892.47	245.979
27.1095	4899	245.654
27.212	4906.75	246.386
27.318	4914.41	246.266
27.419	4920.62	247.09
27.5335	4926.97	246.103
27.6473	4935.94	246.183
27.75	4942.47	247.751
27.8562	4949.33	247.332
27.9702	4957.77	247.672
28.0757	4964.81	247.255
28.1773	4972.84	248.131
28.2888	4982.48	248.421
28.3933	4988.67	248.263
28.496	4995.44	248.244
28.6015	5002.66	247.919
28.713	5008.72	248.243
28.8178	5015.57	248.715
28.9312	5023.1	249.329
29.0447	5030.33	247.697
29.1587	5037.49	248.193
29.2728	5045.43	248.957
29.387	5052.68	249.766
29.4898	5059.81	250.434
29.6015	5066.5	248.407
29.7158	5073.54	251.26
29.8293	5081.6	251.021
29.9432	5087.75	250.201
30.0567	5093.71	249.907
30.1603	5100.17	250.905
30.2647	5106.12	251.448
30.3753	5112.1	250.272
30.4887	5121.38	250.171
30.6027	5127.52	250.999
30.7165	5134.54	250.56
30.8308	5141.76	251.105
30.945	5147.3	252.547
31.0493	5153.95	250.985
31.1517	5160.12	252.04
31.263	5167.84	252.894
31.3778	5173.64	252.988
31.4913	5181.94	252.608
31.6043	5189.45	251.793
31.7072	5195.62	252.502
31.8108	5203.14	252.81
31.9147	5208.94	253.541
32.0187	5218.17	252.515
32.1317	5222.47	254.298
32.2447	5229.57	253.999
32.3603	5236.65	253.896
32.4732	5244.93	252.986
32.5863	5252.59	254.318
32.7013	5258.17	254.839
32.8148	5265.67	253.571
32.929	5273.56	254.188
33.043	5278.76	254.791
33.145	5286.63	255.182
33.2488	5291.15	254.28
33.362	5296.63	254.405
33.476	5305.32	254.74
33.5903	5312.46	254.643
33.6943	5319.06	255.033
33.8078	5324.21	255.474
33.9127	5329.89	255.485
34.0153	5337.28	255.969
34.1278	5342.65	254.927
34.2298	5349.06	256.214
34.3408	5354.69	256.037
34.4558	5362.52	257.218
34.561	5368.06	256.689
34.6738	5375.93	255.538
34.7877	5382.49	257.891
34.9015	5391.2	256.58
35.0162	5396.78	258.429
35.129	5402.49	257.049
35.2453	5408.26	257.998
35.3488	5414.13	257.336
35.4623	5420.81	258.363
35.5758	5427.12	258.86
35.6898	5431.73	258.28
35.8042	5440.47	259.317
35.9182	5447.16	257.74
36.0312	5452.76	258.513
36.1343	5458.74	258.45
36.25	5464.4	258.341
36.3635	5470.28	258.727
36.4772	5476.29	259.63
36.5907	5481.06	258.389
36.7035	5489.54	258.68
36.8192	5494.73	259.499
36.921	5499.43	259.927
37.0325	5505.09	260.676
37.1468	5513.03	259.935
37.2588	5517.69	260.577
37.3737	5523.79	260.603
37.4783	5530.32	260.613
37.592	5537.08	260.059
37.7052	5543.12	260.337
37.8102	5547.28	259.846
37.9247	5553.1	261.04
38.0373	5560.58	261.196
38.1517	5568.09	261.29
38.2648	5574.26	261.552
38.378	5580.57	260.751
38.4925	5587.06	261.535
38.6058	5593.48	261.266
38.7195	5600.33	261.572
38.8335	5605.23	261.432
38.9465	5609.9	262.179
39.0603	5617.38	261.919
39.1745	5620.54	261.594
39.2882	5625.61	262.819
39.3937	5631.49	262.769
39.4957	5637.37	262.222
39.6008	5641.63	262.911
39.7033	5647.53	262.419
39.806	5651.65	263.406
39.9175	5658.64	263.426
40.0313	5663.04	263.529
40.1447	5668	264.343
40.2498	5673.61	263.659
40.352	5677.71	263.577
40.4652	5683.54	263.597
40.5787	5688.67	263.74
40.6922	5694.66	263.396
40.797	5699.52	264.14
40.9098	5705.39	262.738
41.0148	5709.85	263.288
41.1192	5714.96	264.73
41.2338	5721.33	264.497
41.3355	5725.51	265.242
41.4467	5730.47	264.156
41.5617	5735.66	263.62
41.6668	5741.77	264.072
41.7807	5746.98	264.721
41.8942	5753.52	264.591
41.9987	5758.6	265.384
42.101	5764.09	264.503
42.2042	5769.1	264.417
42.3192	5775.23	264.4
42.432	5780.8	266.143
42.5453	5787.71	265.826
42.6598	5791.85	265.379
42.7735	5797.93	265.412
42.8863	5803.47	266.615
42.9995	5810.63	265.575
43.1138	5815.73	266.583
43.2278	5821.26	265.94
43.3415	5826.36	266.802
43.4552	5833.42	266.766
43.568	5837.77	267.044
43.6818	5841.77	267.158
43.7962	5845.85	267.174
43.9097	5852.16	267.549
44.0222	5855.96	267.953
44.1338	5861.55	266.646
44.2375	5866.1	267.935
44.3515	5870.48	267.624
44.465	5875.99	267.898
44.5808	5881.46	268.796
44.6925	5888.25	268.335
44.7978	5891.98	268.183
44.9108	5898.64	268.239
45.025	5902.07	268.22
45.139	5907.9	269.086
45.2542	5913.08	268.978
45.3663	5918.54	268.907
45.4687	5923.21	269.561
45.5798	5928.58	269.076
45.6853	5933.56	269.452
45.7985	5940.37	269.571
45.9122	5943.57	269.33
46.026	5950.51	268.828
46.1397	5953.21	269.96
46.2443	5957.14	270.072
46.3585	5961.84	269.518
46.4613	5965.73	270.278
46.565	5970.51	271.542
46.6778	5977.04	269.767
46.7825	5980	269.27
46.8968	5986.53	270.739
47.009	5990.87	270.535
47.1145	5994.6	270.525
47.2297	6000.62	271.087
47.3432	6006.48	271.629
47.4562	6011.23	271.481
47.5705	6017.41	270.416
47.6752	6022.95	270.675
47.7887	6025.87	271.357
47.9027	6032.5	270.568
48.016	6037.69	271.505
48.1298	6043.08	271.56
48.243	6049.61	272.249
48.3572	6054.34	271.402
48.4695	6058.64	271.931
48.575	6063.07	271.625
48.6888	6068.39	271.674
48.7935	6072.29	271.812
48.9072	6077.37	271.842
49.0205	6081.65	272.553
49.1345	6085.98	273.009
49.2473	6092.6	272.28
49.3608	6096.06	272.857
49.4668	6103.56	273.626
49.5682	6105.32	272.807
49.6723	6111.12	272.812
49.7842	6115.25	273.346
49.8973	6120.72	273.122
50.0108	6124.36	273.742
50.116	6128.98	273.321
50.2295	6133.2	273.567
50.3438	6135.75	274.094
50.4563	6140.12	273.461
50.5615	6145.18	274.405
50.6748	6149.62	273.795
50.7802	6153.98	274.65
50.893	6160.79	273.484
51.0085	6166.31	274.221
51.1208	6171.42	274.318
51.2238	6175.49	274.69
51.3353	6179.84	275.498
51.4492	6185.8	274.404
51.5627	6187.45	274.167
51.677	6194.28	273.564
51.7915	6199.82	274.069
51.8958	6202.61	274.365
52.0097	6207.77	275.45
52.1142	6211.92	275.848
52.2162	6214.23	275.148
52.3295	6218.77	275.725
52.4327	6225.17	275.57
52.5468	6229.27	275.903
52.6607	6235.08	276.702
52.7742	6238.57	276.644
52.8883	6244.55	275.559
53.002	6249.75	275.368
53.1158	6255.83	275.86
53.2295	6260.11	275.84
53.3347	6263.86	276.186
53.448	6267.85	276.194
53.5628	6271.91	275.596
53.6765	6277.59	277.03
53.7903	6280.22	275.858
53.9043	6285.06	277.92
54.0192	6290.76	275.889
54.1318	6295.14	276.991
54.2455	6300.42	276.393
54.351	6303.56	276.871
54.464	6308.66	277.353
54.5778	6311.28	276.15
54.6823	6317.59	277.564
54.7968	6323.04	277.898
54.9108	6324.63	277.005
55.0245	6327.11	277.923
55.1287	6331.38	277.773
55.2428	6336.4	277.14
55.356	6342.19	277.761
55.47	6345.07	278.87
55.5737	6348.4	278.257
55.6887	6354.15	278.1
55.8028	6355.94	278.162
55.9168	6360.24	278.269
56.0303	6364.78	277.609
56.144	6370.49	278.427
56.2577	6371.74	278.781
56.373	6375.41	277.67
56.4863	6380.33	278.758
56.5992	6385.22	278.513
56.713	6388.54	279.266
56.828	6392.49	278.541
56.9408	6396.11	279.019
57.0433	6400.79	278.257
57.1548	6404.78	278.658
57.2683	6409.49	278.993
57.382	6416.2	279.628
57.4853	6421.29	278.632
57.59	6425.37	280.44
57.7065	6430.5	280.786
57.8187	6433.76	280.248
57.9332	6436.97	279.853
58.046	6441.6	279.873
58.1605	6445	279.82
58.274	6447.52	279.763
58.3872	6451.64	280.735
58.5007	6456.54	279.688
58.6117	6460.47	280.975
58.7165	6462.23	280.627
58.8185	6467.69	279.351
58.9312	6469.91	279.353
59.0438	6474.11	280.35
59.158	6477.28	280.493
59.2715	6480.85	280.545
59.3858	6485.11	280.61
59.4877	6488.39	281.043
59.5997	6493.08	280.576
59.7148	6499.87	280.377
59.8268	6503.24	281.639
59.941	6507.01	279.944
60.0442	6510.06	281.329

## Sheet: Fig2f
	alginate							LIFT
	SGF			SIF				SGF			SIF
t	dextran	20-nm	100-nm	dextran	20-nm	100-nm		dextran	100-nm	200-nm	dextran	20-nm	100-nm
0	46.5281	-3.90108	-3.53107	62.313	-3.98769	-3.58218		26.7723	-3.61868	-3.92706	27.002	-3.97037	-3.45076
6	46.8844	-4.05846	-3.74997	66.7834	-2.71599	-3.62732		27.8391	-3.76968	-4.14247	38.877	-1.10329	-2.52783
24	79.1611	-4.28946	-3.91411	97.5058	77.0427	69.8303		90.9249	-3.93163	-4.33363	77.7943	5.77735	-0.574038

## Sheet: Fig3c
alginate											LIFT
cycle1		cycle2		cycle3		cycle4		cycle5			cycle1		cycle2		cycle3		cycle4		cycle5
strain (mm/mm)	load (N)	strain (mm/mm)	load (N)	strain (mm/mm)	load (N)	strain (mm/mm)	load (N)	strain (mm/mm)	load (N)		strain (mm/mm)	load (N)	strain (mm/mm)	load (N)	strain (mm/mm)	load (N)	strain (mm/mm)	load (N)	strain (mm/mm)	load (N)
0	0.00092	-0.0008765	-0.00235	-0.001081	-0.00498	-0.0008765	-0.00326	-0.0013595	-0.00488		0	-0.00113	-0.000873	-0.0048	-0.0008031	-0.00875	-0.0010662	-0.00736	-0.0008916	-0.00854
0.00147636	0.00384	0.00067196	-0.0026	2.9216e-05	-0.00492	0.00064274	0.00016	0	-0.00455		0.00185074	0.00373	0.00055871	-0.00308	0.00054242	-0.0103	0.00075193	-0.00585	0.00052379	-0.00605
0.0077285	-0.00058	0.00746556	-0.00241	0.00680723	-0.0047	0.00746556	-0.00257	0.00691046	-0.00954		0.0090977	-0.00034	0.00857391	-0.00466	0.00846915	-0.0089	0.00866005	-0.00671	0.00838069	-0.00525
0.0117155	0.00246	0.011657	0.00111	0.0110299	-0.00146	0.0116414	-0.00086	0.0110143	-0.00516		0.0142122	0.00204	0.0138631	-0.00274	0.0138281	-0.00913	0.0138817	-0.00855	0.0138468	-0.00626
0.0155427	0.00252	0.0155719	0.00106	0.014974	0.0002	0.0155583	-0.00041	0.014974	-0.0037		0.0186982	0.0003	0.0185772	-0.00358	0.0185074	-0.00802	0.0184887	-0.00686	0.0184026	-0.00636
0.0195316	0.0038	0.0195589	-0.00051	0.0189473	-0.0018	0.0195589	-0.00189	0.0189609	-0.00364		0.0233961	0.00022	0.0232401	-0.00519	0.0232029	-0.00949	0.0232215	-0.01027	0.0231866	-0.00929
0.0235049	0.002	0.0235341	-0.00477	0.0229635	-0.00043	0.0235185	-0.00387	0.0229342	-0.0062		0.0280055	0.00186	0.0278495	-0.00494	0.0277797	-0.00744	0.027761	-0.00763	0.0277447	-0.0055
0.0273458	0.00263	0.0273458	-0.00255	0.0267323	-0.00153	0.0273166	-0.00235	0.0267479	-0.00184		0.0326498	0.00333	0.0325101	-0.00615	0.0324216	-0.00982	0.0324403	-0.0046	0.0323704	-0.00705
0.0312763	0.00279	0.0312763	-0.00104	0.0307212	-0.00343	0.0312899	-0.0027	0.0307212	-0.00636		0.0373127	-0.00041	0.0371032	-0.00475	0.0370683	-0.00438	0.0370496	-0.00905	0.0369798	-0.00391
0.0351016	0.00398	0.0351171	-0.00043	0.0345776	-0.00229	0.0351171	-0.0022	0.0345776	-0.00455		0.0419384	-4e-05	0.0418173	-0.00252	0.0417475	-0.00977	0.0417638	-0.00512	0.0417126	-0.00825
0.039032	0.00392	0.039032	-0.00019	0.0384029	-0.00319	0.039032	-0.00372	0.0383893	-0.0039		0.0466874	0.00144	0.0465315	-0.00409	0.046443	-0.00577	0.0464081	-0.00851	0.0463918	-0.01009
0.0429021	0.00527	0.0429333	-0.00196	0.0423334	-0.00106	0.0429177	-0.00459	0.0423626	-0.00455		0.0513317	0.00318	0.0511921	-0.00398	0.0511757	-0.00435	0.0511757	-0.00615	0.0511222	-0.00587
0.0468774	0.00453	0.0468618	-0.00084	0.0463067	-0.00493	0.0468482	-0.0024	0.0462931	-0.00511		0.0559946	0.00162	0.0558363	-0.00169	0.0557851	-0.00588	0.0558014	-0.00675	0.0557665	-0.00503
0.0507046	0.00318	0.0507046	-0.00011	0.0501203	-0.0006	0.0507338	-0.00324	0.050134	-0.00329		0.0606902	-0.00047	0.0605156	-0.00191	0.0604644	-0.00434	0.0604644	-0.00464	0.0603573	-0.00561
0.0546039	0.00363	0.0546624	-0.00094	0.0540489	-0.00228	0.0546624	-0.00359	0.0540352	-0.00291		0.0652483	0.00244	0.06509	-0.0044	0.0650202	-0.00741	0.0650388	-0.00766	0.0650016	-0.00407
0.0585052	0.00387	0.0585052	-0.0031	0.0579501	-0.00332	0.0585344	-0.00084	0.0579501	-0.00458		0.0698926	0.00313	0.0697529	-0.00215	0.0696994	-0.0054	0.0696831	-0.00585	0.0696645	-0.0078
0.0623461	0.00587	0.0623909	-0.00244	0.0618046	0.00157	0.0623753	-0.00073	0.0618046	-0.00555		0.0746417	0.00459	0.0745183	-0.00569	0.0744671	-0.00752	0.0744671	-0.00544	0.0744135	-0.00488
0.0662902	0.00334	0.066335	-8e-05	0.0657799	-0.00301	0.0663642	-0.00192	0.0657799	-0.00205		0.0793372	0.0077	0.0791789	-0.00409	0.0791277	-0.00533	0.0791277	-0.00439	0.0790578	-0.00605
0.0702206	0.00361	0.0702499	-0.00276	0.06965	-0.00402	0.0702499	-0.00513	0.0696363	-0.00495		0.0839303	0.0069	0.0837208	-0.00269	0.0836835	-0.0059	0.0836835	-0.00653	0.0836486	-0.00597
0.0740907	0.00254	0.0741355	-0.00406	0.0735941	-0.00538	0.07412	-0.00297	0.0735649	-0.0047		0.088521	0.00414	0.0883814	-0.00023	0.0883464	-0.00795	0.0883651	-0.00439	0.0883115	-0.00556
0.0780212	0.0057	0.0780797	-0.00467	0.077509	-0.00395	0.0780641	-0.0001	0.0774953	-0.00435		0.0930606	0.00492	0.0929046	-0.00352	0.0928348	-0.00385	0.0928348	-0.00831	0.0927999	-0.00426
0.0819069	0.00451	0.0819361	-0.00522	0.0813206	-0.00585	0.0819497	-0.00277	0.0813518	-0.00211		0.0978446	0.00534	0.0977398	-0.00584	0.0976886	-0.00792	0.0977049	-0.00502	0.097635	-0.0038
0.0858062	0.00746	0.0858354	-0.00304	0.0852511	-0.00261	0.085851	-0.00204	0.0852511	-0.0048		0.102594	0.00489	0.102454	-0.00432	0.102368	-0.00873	0.102403	-0.00481	0.102349	-0.00512
0.089649	0.0072	0.0896919	-0.00555	0.0891231	-0.00287	0.0896919	-0.0027	0.0891076	-0.00169		0.107203	0.00595	0.107082	0.00031	0.107047	-0.00833	0.107012	-0.00547	0.106959	-0.00577
0.0935931	0.00444	0.0935775	-0.00346	0.0930088	0.00079	0.0935347	-0.00099	0.0929932	-0.00626		0.111831	0.00412	0.111691	-0.00528	0.111673	-0.00518	0.111673	-0.00567	0.111638	-0.00471
0.0974496	0.00526	0.097508	-0.00371	0.0969081	-0.0025	0.0975217	-0.00387	0.0969081	-0.00299		0.116527	0.00724	0.116352	-0.00285	0.116298	-0.00507	0.116333	-0.00558	0.116282	-0.00395
0.101335	0.00838	0.101407	-0.00189	0.100809	-0.00459	0.101423	-0.00112	0.100809	-0.00207		0.121189	0.00476	0.12105	-0.00366	0.120996	-0.0057	0.12098	-0.00378	0.120926	-0.00464
0.105351	0.00594	0.105351	-0.00371	0.104767	-0.00204	0.105322	-0.00281	0.104767	-0.00069		0.125745	0.00441	0.125571	-0.00565	0.125536	-0.0066	0.125536	-0.00714	0.125466	-0.00484
0.109296	0.00591	0.109354	-0.00177	0.10874	-0.00335	0.109354	-0.00129	0.10877	-0.00318		0.130355	0.00606	0.130269	-0.00277	0.130199	-0.0057	0.130234	-0.00135	0.130199	-0.00259
0.113006	0.01089	0.113051	-0.0047	0.112509	-0.00357	0.11308	-0.00337	0.112538	-0.00149		0.135332	0.00503	0.135139	-0.00133	0.135104	-0.0072	0.135085	-0.00504	0.135034	-0.00415
0.116966	0.00572	0.116966	-0.00359	0.116411	-0.00268	0.116966	-0.00228	0.116366	0.00151		0.139643	0.00749	0.139504	-0.00341	0.139469	-0.00718	0.139469	-0.00681	0.139434	-0.00504
0.12066	0.00798	0.120748	-0.00133	0.120179	-0.00335	0.120748	-0.00152	0.120164	-0.00248		0.144306	0.00558	0.144218	-0.00364	0.144148	-0.00557	0.144148	-0.00462	0.144132	-0.00669
0.124532	0.0098	0.124591	-0.00545	0.12402	-0.00308	0.124649	-0.00216	0.124036	-0.0046		0.149351	0.00905	0.149176	-0.00313	0.149141	-0.00597	0.149141	-0.00503	0.149072	-0.00496
0.128593	0.01042	0.128695	-0.00061	0.127994	-0.00145	0.128665	-0.00258	0.12798	-8e-05		0.153611	0.00604	0.153471	-0.00208	0.153402	-0.0076	0.153402	-0.00569	0.153367	-0.00358
0.132726	0.0085	0.132756	-0.00396	0.132185	-0.0014	0.132726	-0.00012	0.132171	-0.00127		0.15822	0.00649	0.158081	-0.00138	0.158064	-0.00449	0.158081	-0.0052	0.15803	-0.00515
0.136437	0.00811	0.136408	-0.00244	0.135853	-0.00201	0.136437	0.0003	0.135868	-2e-05		0.162986	0.00656	0.162916	-0.00144	0.16283	-0.00597	0.16283	-0.00513	0.162795	-0.00259
0.140469	0.00937	0.140513	-0.00267	0.139841	-0.00292	0.140527	-0.0029	0.139884	-0.00379		0.167858	0.0049	0.167684	-0.00165	0.167667	-0.00404	0.167649	-0.00507	0.167579	-0.00617
0.144311	0.01377	0.144311	-0.00132	0.143784	-0.00158	0.144296	-0.00147	0.14377	-0.00264		0.172188	0.00592	0.17203	-0.00199	0.171997	-0.00335	0.171997	-0.00675	0.171944	-0.00392
0.147788	0.00844	0.147802	-0.00212	0.147276	-0.0005	0.147817	-0.00174	0.147262	-0.00175		0.177058	0.00921	0.176991	-0.00375	0.176902	-0.0057	0.176886	-0.00355	0.176851	-0.00546
0.151717	0.0114	0.151746	-0.00313	0.151177	-0.00029	0.151761	4e-05	0.151191	-0.00157		0.181775	0.00629	0.1816	-0.0032	0.181582	-0.00656	0.181582	-0.00554	0.181565	-0.00648
0.155793	0.01039	0.155865	-0.00012	0.155222	-0.00192	0.155881	-0.00211	0.155238	-0.00268		0.186331	0.00563	0.186191	-0.00296	0.18614	-0.00423	0.186156	-0.00408	0.186105	-0.00578
0.159839	0.01122	0.159854	0.00209	0.159299	-0.00253	0.159839	-0.00334	0.159283	-0.00276		0.191045	0.0079	0.190924	-0.00376	0.19087	-0.00376	0.190854	-0.00524	0.190765	-0.00467
0.163666	0.01135	0.163695	-0.0004	0.163126	-0.00266	0.163695	0.00047	0.163126	-0.00081		0.195673	0.00712	0.195515	-0.00211	0.19548	-0.00451	0.19548	-0.0056	0.195445	-0.00552
0.167785	0.01313	0.167844	-0.00152	0.167187	-0.00157	0.16783	-0.00113	0.167201	-0.00075		0.200333	0.00714	0.200212	-0.00414	0.200143	-0.00859	0.200143	-0.00318	0.200124	-0.00401
0.17157	0.01359	0.171612	-0.0042	0.171087	-0.00123	0.171642	-0.00064	0.171073	-0.00102		0.204873	0.01021	0.204717	-0.00292	0.204682	-0.00454	0.204698	-0.00566	0.204629	-0.00228
0.175338	0.01176	0.17541	-0.00262	0.174783	0.00027	0.175381	-0.00149	0.174797	-0.00626		0.209622	0.00993	0.209499	-0.00278	0.209466	-0.00436	0.209413	-0.00643	0.209361	-0.00285
0.179296	0.01139	0.179325	0.00266	0.178741	-0.00103	0.179325	-0.00034	0.178727	-0.00189		0.214215	0.00872	0.214057	-0.00408	0.214006	-0.00782	0.214022	-0.00288	0.213987	-0.00516
0.18324	0.01324	0.183299	-0.00013	0.182744	-0.0026	0.183314	-0.00344	0.182788	0.00102		0.218964	0.01081	0.218824	-0.00129	0.218771	-0.00443	0.218755	-0.00196	0.218701	-0.00239
0.187067	0.01531	0.187097	0.00153	0.186499	-0.00076	0.187097	-0.00228	0.18647	-0.00265		0.22366	0.00747	0.223504	-0.00061	0.22345	-0.00477	0.22345	-0.00383	0.223415	-0.00047
0.190865	0.01294	0.190908	-0.00167	0.190355	-0.0002	0.190924	-0.0028	0.190398	-0.00102		0.228218	0.0098	0.228078	-0.00331	0.228041	-0.00688	0.228041	-0.00336	0.227971	-0.00193
0.194868	0.01474	0.194897	-0.0012	0.194313	-0.0014	0.194897	0.00039	0.194284	-0.00376		0.232827	0.00825	0.232704	-0.00208	0.23265	-0.00594	0.23265	-0.00541	0.232618	-0.00222
0.198841	0.01317	0.198884	-0.0017	0.198273	0.00103	0.198871	0.00076	0.198243	0.00308		0.237541	0.00888	0.237402	-0.00213	0.237364	-0.00371	0.237364	-0.00538	0.237313	-0.00508
0.202684	0.0159	0.202727	-0.00138	0.202143	-0.00334	0.202711	-0.0001	0.202129	-0.00358		0.242237	0.008	0.242062	-0.0027	0.242011	-0.00422	0.241992	-0.00611	0.241958	-0.00287
0.206482	0.01423	0.206509	-0.00221	0.205941	0.00042	0.206525	-0.00143	0.205956	-0.00241		0.24676	0.0095	0.246602	-0.00178	0.246548	-0.00358	0.246586	-0.00191	0.246548	-0.00246
0.210395	0.01524	0.210469	-0.00261	0.209885	-0.00239	0.21044	0.00245	0.209871	0.00073		0.251491	0.00877	0.251351	-0.00371	0.251316	-0.00345	0.2513	-0.00278	0.251246	-0.00553
0.214355	0.01606	0.214355	0.00148	0.213771	0.00033	0.214341	-0.00147	0.213741	-0.00059		0.256205	0.00994	0.256049	-0.00449	0.255995	-0.00613	0.255995	-0.00681	0.25596	-0.00335
0.218137	0.01424	0.218182	0.00137	0.217569	0.00062	0.218168	0.00078	0.217584	0.00039		0.260779	0.01176	0.260674	-0.00221	0.260639	-0.00397	0.260658	-0.00422	0.260586	-0.00277
0.22214	0.0146	0.2222	-0.00045	0.221616	0.00202	0.2222	0.00139	0.221629	0.00093		0.265493	0.01099	0.265319	0.00106	0.265284	-0.00499	0.265284	-0.00165	0.265249	-0.00476
0.226041	0.01515	0.226115	0.00195	0.225502	0.00157	0.226115	0.00221	0.225502	0.00015		0.270121	0.012	0.269982	-0.00682	0.269912	-0.00499	0.269893	-0.00238	0.269823	-0.00433
0.229882	0.01784	0.229942	-0.00128	0.229329	0.00031	0.229913	0.0024	0.229342	-0.00138		0.274782	0.01004	0.274696	-0.00153	0.274642	-0.00234	0.274642	-0.00313	0.274642	-0.00598
0.233828	0.01724	0.233857	0.00054	0.233302	0.00214	0.233857	0.0018	0.233302	-0.00084		0.279515	0.01116	0.279375	-0.00203	0.279303	-0.00707	0.279286	-0.00241	0.279252	-0.00359
0.237626	0.017	0.237682	-0.00067	0.237098	-0.00018	0.237669	0.00156	0.237098	-0.00036		0.284019	0.0109	0.283877	-0.00334	0.283845	-0.00475	0.283861	-0.00286	0.283826	-0.00482
0.241627	0.0204	0.241671	0.00223	0.241073	0.00218	0.241701	0.00045	0.241058	-0.00201		0.288908	0.01143	0.28875	-0.00425	0.288715	-0.00423	0.28868	-0.00245	0.288645	-0.00458
0.245615	0.01654	0.245615	-0.00045	0.245002	-0.00024	0.245602	0.00276	0.245002	0.00321		0.293464	0.01214	0.293378	-0.0032	0.29334	-0.00579	0.29334	-0.00558	0.293324	-0.00357
0.249355	0.01897	0.249371	-0.00235	0.248814	-0.00156	0.249355	0.00177	0.2488	-0.00064		0.298073	0.01414	0.297952	-0.00408	0.297899	-0.00268	0.297934	-0.00223	0.297847	-0.00457
0.253315	0.01856	0.253358	0.00249	0.252758	2e-05	0.253402	0.00241	0.252773	-0.00054		0.302997	0.01387	0.302841	-0.00384	0.302804	-0.00115	0.302787	-0.00276	0.302771	-0.00348
0.257185	0.02028	0.257214	-0.00157	0.25663	0.00128	0.2572	1e-05	0.256643	0.00135		0.307467	0.01319	0.307362	-0.00156	0.307327	-0.0049	0.307311	-0.00328	0.307222	-0.00349
0.260895	0.02154	0.260954	0.00173	0.260356	0.00321	0.26094	0.0011	0.26034	-0.00044		0.31206	0.01519	0.311885	-0.00197	0.311815	-0.00232	0.311866	-0.00106	0.311815	-0.00238
0.26497	0.02122	0.26503	0.00257	0.26443	0.00186	0.265044	0.00062	0.26446	0.00288		0.316529	0.01619	0.316371	-0.00345	0.31639	-0.00365	0.316371	-0.00274	0.316336	-0.00081
0.268828	0.01876	0.268857	-0.00069	0.268345	0.00096	0.268857	-0.00017	0.268345	0.0006		0.321313	0.01767	0.32119	-0.00282	0.321155	-0.00191	0.321174	-0.00449	0.321067	-0.00229
0.272874	0.02216	0.272889	0.00011	0.27226	0.00168	0.272889	0.00233	0.272246	0.00088		0.326027	0.01793	0.325904	-0.00292	0.325799	-0.00272	0.325799	-0.00197	0.325748	-0.00408
0.276613	0.01905	0.276658	0.0011	0.276087	0.00134	0.276629	0.00163	0.276117	-0.00112		0.330637	0.01785	0.330479	0.00122	0.330444	-0.00101	0.330444	-0.00188	0.330374	-0.00343
0.280602	0.02557	0.280631	0.00152	0.280061	0.00366	0.280659	0.00314	0.280031	0.00147		0.335314	0.01889	0.335193	-0.00399	0.335176	-0.00379	0.335158	-0.00024	0.335158	-0.00212
0.284488	0.02488	0.284531	0.00608	0.283946	0.00328	0.284531	0.00186	0.283917	-0.00092		0.339891	0.01893	0.339732	-0.00221	0.339681	-0.00396	0.339681	-0.00417	0.339627	-0.00391
0.288198	0.02405	0.288257	0.00203	0.287686	0.00135	0.288284	-0.0002	0.287715	0.00021		0.3445	0.0219	0.344325	-0.00207	0.344288	-0.00171	0.344255	-0.00309	0.344218	-0.00112
0.292273	0.02592	0.292302	0.00256	0.291673	0.00307	0.292347	0.00085	0.291673	0.00301		0.349335	0.02266	0.349265	-0.00301	0.349195	-0.00212	0.34923	-0.00391	0.349195	-0.00112
0.296158	0.0275	0.296188	0.00274	0.295633	0.00191	0.296158	0.00262	0.295619	0.00145		0.3537	0.02069	0.35356	-0.0034	0.353525	-0.00387	0.353525	-0.00033	0.353456	-0.00143
0.299957	0.02708	0.299943	0.00142	0.29946	0.00208	0.300044	0.00182	0.29946	0.00171		0.358398	0.02543	0.358258	-0.00176	0.35824	-0.00232	0.358205	-0.00296	0.35817	0.0025
0.30393	0.02904	0.303975	0.00276	0.303375	0.00146	0.304033	0.00227	0.303361	0.00246		0.363426	0.02395	0.363287	-0.00356	0.363233	-0.00205	0.363233	-0.00248	0.363198	-0.00085
0.307874	0.03017	0.30789	0.00317	0.307364	0.00524	0.307845	0.00118	0.307393	0.00266		0.368192	0.02685	0.368052	-0.00284	0.368001	-0.00357	0.367982	-0.00361	0.367912	-0.00304
0.311526	0.03108	0.311627	0.00386	0.311	0.00257	0.311584	-0.00014	0.311	0.00218		0.372626	0.02754	0.372505	-0.00244	0.372417	0.00149	0.372436	-0.00186	0.372382	-0.00242
0.315528	0.03202	0.315632	0.00167	0.314973	0.00039	0.315587	0.00271	0.31496	-0.00163		0.377131	0.0325	0.376956	-0.00248	0.376922	-0.00101	0.376956	-0.00391	0.376903	-0.00188
0.319634	0.03316	0.319693	0.00258	0.319005	0.00147	0.319634	0.00238	0.319021	0.0018		0.381934	0.0307	0.381775	-0.00199	0.381706	-0.00237	0.381706	-0.00632	0.381619	-0.00167
0.323403	0.03179	0.323387	0.00232	0.322906	0.00133	0.323432	0.00541	0.322906	0.00183		0.386403	0.03654	0.386245	-0.00509	0.38621	-0.00153	0.386175	-0.0014	0.386157	0.00146
0.327127	0.03517	0.327156	0.0065	0.326543	0.00292	0.327127	0.00571	0.326543	0.00279		0.391239	0.03794	0.39108	-0.00159	0.391029	-0.00176	0.391013	-8e-05	0.390959	-0.00087
0.331379	0.03608	0.331451	0.00174	0.330853	0.00224	0.33148	0.00386	0.330867	0.00281		0.395848	0.038	0.395692	-0.00257	0.395657	-0.00095	0.395657	-0.00108	0.395569	0.00157
0.33506	0.0385	0.335103	0.00179	0.334532	0.00144	0.335103	0.00314	0.334532	0.00347		0.400387	0.04299	0.400266	-0.00251	0.400194	-0.00106	0.400213	-0.00022	0.400178	-0.00012
0.338989	0.04053	0.339033	0.00302	0.338449	0.00339	0.339018	0.00308	0.338433	0.0007		0.405295	0.045	0.405137	-0.00363	0.405067	-0.00301	0.405085	-0.00095	0.40505	-0.00288
0.34289	0.03959	0.342933	0.00279	0.342364	0.0038	0.342948	0.00322	0.342393	5e-05		0.409834	0.04582	0.409695	0.00212	0.409641	0.00166	0.40966	-0.00196	0.40959	0.00123
0.346775	0.04076	0.346805	0.0062	0.346205	0.00316	0.346834	0.00423	0.34625	0.00479		0.414479	0.0475	0.414339	-0.00086	0.414339	0.00171	0.41432	-0.00322	0.414269	-0.0001
0.350661	0.04392	0.350733	0.00503	0.350149	0.00558	0.35069	0.00434	0.35012	0.00083		0.419193	0.05115	0.419088	-0.002	0.419	0.00296	0.419	-1e-05	0.418983	0.00044
0.354502	0.04607	0.354547	0.00506	0.353947	0.00427	0.354531	0.00571	0.353992	0.00179		0.423679	0.05283	0.423539	-0.00017	0.423488	0.00402	0.423488	0.00154	0.423434	-0.0025
0.358505	0.04754	0.358592	0.00683	0.357949	0.00468	0.358579	0.00743	0.35792	0.00399		0.428568	0.05932	0.428412	0.00136	0.428393	0.00408	0.428393	0.00429	0.428358	0.00183
0.362347	0.04971	0.36239	0.00518	0.361792	0.00532	0.362347	0.0023	0.361763	0.00186		0.433196	0.06276	0.433056	0.00223	0.433002	0.0066	0.433002	0.00035	0.432967	0.00247
0.366204	0.05261	0.366204	0.00802	0.365633	0.00298	0.366217	0.00465	0.36562	0.00177		0.437593	0.06748	0.437472	-0.00152	0.437402	0.00469	0.437421	0.00263	0.437367	6e-05
0.370265	0.05403	0.370294	0.00473	0.369694	0.0057	0.370308	0.00881	0.36971	0.0062		0.442484	0.07001	0.442361	-0.00058	0.442291	0.00721	0.44231	0.00161	0.442291	0.00068
0.374018	0.05577	0.374076	0.00553	0.373521	0.00637	0.374063	0.00399	0.373463	0.00458		0.44704	0.0777	0.4469	-0.00063	0.446884	0.00681	0.446884	0.00158	0.44683	0.00239
0.377919	0.05921	0.377933	0.00557	0.377319	0.00626	0.377933	0.00826	0.377319	0.0044		0.451789	0.08305	0.451614	0.002	0.451598	0.0089	0.45158	0.00422	0.451545	0.0021
0.381805	0.06195	0.381863	0.00677	0.381263	0.00472	0.381848	0.00877	0.381293	0.00477		0.456329	0.08457	0.456224	0.00329	0.456154	0.00997	0.456138	0.00215	0.456066	0.005
0.385646	0.06185	0.385691	0.00607	0.385149	0.00431	0.38572	0.01004	0.385165	0.00544		0.460938	0.08451	0.46078	0.00448	0.460745	0.01081	0.460763	0.00396	0.460745	0.00179
0.38959	0.06492	0.389606	0.00511	0.388992	0.00833	0.389619	0.00817	0.389006	0.00716		0.465722	0.09628	0.465582	0.00328	0.465566	0.01091	0.465547	0.00331	0.465478	0.00358
0.393446	0.07054	0.393505	0.00881	0.392905	0.00794	0.393476	0.00494	0.392905	0.00525		0.47042	0.10097	0.470296	0.005	0.470261	0.01337	0.470227	0.00824	0.47014	0.00223
0.39742	0.07235	0.397465	0.00495	0.396909	0.00262	0.397478	0.00887	0.396894	0.00665		0.474976	0.10469	0.474855	0.00536	0.47482	0.012	0.474801	0.00529	0.474785	0.00417
0.401393	0.0758	0.401409	0.00456	0.40078	0.00817	0.401422	0.00583	0.400795	0.0073		0.479673	0.11333	0.479534	0.00592	0.479499	0.01472	0.47948	0.00515	0.479464	0.00493
0.405162	0.08007	0.40522	0.00507	0.404622	0.00527	0.40522	0.00905	0.40465	0.00359		0.484299	0.12136	0.484141	0.00901	0.484055	0.01546	0.484106	0.00518	0.48409	0.00769
0.409077	0.08039	0.409106	0.00913	0.408537	0.00964	0.409135	0.00944	0.408522	0.00438		0.488995	0.12763	0.488822	0.00935	0.488787	0.01426	0.488822	0.00727	0.488718	0.00791
0.41305	0.08893	0.41305	0.00962	0.412466	0.00745	0.413036	0.00811	0.412481	0.00656		0.493553	0.13391	0.493413	0.01199	0.493413	0.00947	0.493362	0.01012	0.493343	0.00596
0.416893	0.08886	0.416951	0.01113	0.41641	0.00944	0.416951	0.00559	0.416381	0.00605		0.498407	0.14049	0.498286	0.01544	0.498251	0.01174	0.498267	0.00852	0.498216	0.00792
0.420749	0.09434	0.420808	0.00654	0.420223	0.00891	0.420808	0.00967	0.420208	0.00603		0.503104	0.15432	0.502946	0.01426	0.502895	0.01739	0.502895	0.01014	0.50286	0.01121
0.424691	0.09656	0.424721	0.00832	0.424152	0.00714	0.424721	0.00753	0.424168	0.00753		0.507819	0.16634	0.50766	0.01679	0.507625	0.0222	0.507607	0.01113	0.507556	0.00949
0.428608	0.10267	0.42868	0.00837	0.428096	0.00625	0.428667	0.00852	0.428096	0.00746		0.511955	0.17095	0.511816	0.01667	0.511781	0.02327	0.511799	0.01329	0.511746	0.01413
0.43258	0.10431	0.432611	0.01149	0.431982	0.00735	0.432625	0.00992	0.431995	0.00853		0.516898	0.18624	0.516756	0.01921	0.516721	0.02278	0.516688	0.01724	0.516635	0.01509
0.436539	0.11067	0.436598	0.01018	0.436014	0.00931	0.436598	0.0104	0.436	0.00928		0.521682	0.19642	0.521558	0.02021	0.521472	0.02856	0.521454	0.0182	0.521437	0.01296
0.440324	0.11316	0.440353	0.0098	0.439782	0.01024	0.440324	0.00964	0.439769	0.00645		0.525835	0.21031	0.525714	0.02618	0.525663	0.02502	0.525663	0.01876	0.525628	0.01561
0.444063	0.11762	0.444063	0.0094	0.443508	0.01301	0.444077	0.01062	0.443538	0.00828		0.530812	0.22408	0.530637	0.02672	0.530586	0.02593	0.530621	0.02075	0.530481	0.01375
0.44808	0.12147	0.448109	0.01236	0.447511	0.00909	0.448124	0.01169	0.447482	0.0108		0.535631	0.24005	0.535491	0.03097	0.535405	0.03248	0.53537	0.02036	0.535317	0.02186
0.451907	0.12736	0.451952	0.01182	0.451322	0.01185	0.451936	0.01201	0.451322	0.00954		0.539996	0.24713	0.539856	0.02538	0.539821	0.03298	0.53977	0.02655	0.539803	0.02181
0.455792	0.13576	0.455822	0.01244	0.455267	0.00943	0.455822	0.01274	0.455311	0.00702		0.544903	0.2631	0.544729	0.03322	0.544694	0.04216	0.54471	0.02794	0.544729	0.02533
0.459723	0.13794	0.459766	0.01179	0.459139	0.01545	0.459795	0.01473	0.459139	0.01027		0.549354	0.28544	0.549215	0.03924	0.54911	0.04393	0.549094	0.03148	0.54904	0.02804
0.463725	0.14575	0.463755	0.01588	0.463213	0.00899	0.463784	0.01198	0.463227	0.00871		0.553982	0.30835	0.553824	0.04609	0.553773	0.0483	0.553824	0.0343	0.553773	0.03166
0.46742	0.14797	0.46745	0.0139	0.466908	0.01183	0.46745	0.01342	0.466881	0.01251		0.559062	0.33606	0.558817	0.05202	0.558799	0.05089	0.558852	0.04145	0.558783	0.03632
0.471277	0.15503	0.47132	0.01361	0.470692	0.01088	0.471306	0.01678	0.47078	0.01039		0.563725	0.36066	0.563566	0.05497	0.563532	0.05255	0.563515	0.04739	0.563427	0.03809
0.475221	0.15875	0.475295	0.01662	0.47474	0.01275	0.475279	0.01145	0.474695	0.01137		0.56816	0.38589	0.567985	0.06093	0.567985	0.05764	0.567985	0.05052	0.567985	0.04683
0.479107	0.16398	0.479122	0.01703	0.47845	0.0199	0.479093	0.01226	0.478435	0.011		0.572804	0.42215	0.572734	0.06461	0.572681	0.06428	0.572681	0.05662	0.572576	0.05035
0.483051	0.17104	0.483066	0.01815	0.482453	0.01464	0.48308	0.01631	0.482466	0.01286		0.57729	0.45518	0.577185	0.07522	0.577134	0.07106	0.577167	0.05841	0.577167	0.05399
0.487215	0.1797	0.487287	0.01901	0.486718	0.01648	0.487258	0.0159	0.486689	0.01051		0.582214	0.49542	0.582074	0.07804	0.582004	0.07596	0.581985	0.06459	0.581969	0.05979
0.49113	0.18479	0.491159	0.01441	0.49053	0.01608	0.491188	0.01295	0.490514	0.0148		0.586718	0.52651	0.58656	0.08434	0.58656	0.08566	0.586597	0.07201	0.586525	0.06383
0.494766	0.19289	0.494809	0.01812	0.494256	0.01665	0.494825	0.01308	0.494285	0.01376		0.591397	0.56378	0.591311	0.09194	0.591241	0.09125	0.591258	0.07642	0.591188	0.06933
0.498638	0.19871	0.498652	0.01715	0.498067	0.01722	0.498638	0.01629	0.498067	0.01679		0.59599	0.60269	0.595886	0.10273	0.595832	0.09398	0.595797	0.08119	0.595727	0.07485
0.502524	0.20561	0.502582	0.02053	0.502012	0.01713	0.502537	0.01804	0.501998	0.01155		0.600635	0.64205	0.600511	0.11023	0.60046	0.10224	0.600476	0.08765	0.600442	0.08057
0.506439	0.20919	0.506497	0.01907	0.505897	0.01605	0.506497	0.01628	0.505884	0.01368		0.605435	0.67913	0.605314	0.1179	0.605226	0.11289	0.605209	0.09365	0.605121	0.08755
0.510367	0.22009	0.510367	0.02395	0.509783	0.01831	0.510381	0.0168	0.509767	0.01737		0.610061	0.71869	0.609923	0.12557	0.609835	0.11778	0.609854	0.0997	0.609835	0.09247
0.514208	0.22935	0.514268	0.02183	0.513684	0.01666	0.514237	0.01774	0.513727	0.01609		0.614619	0.75327	0.614498	0.13405	0.614463	0.12123	0.614428	0.1054	0.614356	0.09986
0.518197	0.23669	0.518242	0.02277	0.517583	0.0186	0.518242	0.01692	0.517583	0.01694		0.619387	0.79046	0.619212	0.14065	0.619193	0.12869	0.619228	0.1162	0.619228	0.10668
0.522157	0.24755	0.522157	0.02195	0.521586	0.01939	0.522213	0.01821	0.521644	0.0165		0.624029	0.83041	0.623926	0.15196	0.623786	0.14	0.623838	0.12218	0.623786	0.1126
0.525939	0.25867	0.526027	0.02448	0.525413	0.02165	0.525984	0.02016	0.5254	0.0185		0.628622	0.87782	0.628501	0.16029	0.628501	0.14764	0.628447	0.1311	0.628361	0.11896
0.529928	0.26745	0.529942	0.02357	0.529373	0.02178	0.529971	0.01878	0.529373	0.01676		0.633215	0.93198	0.633075	0.16952	0.63304	0.15665	0.633056	0.13876	0.633021	0.12738
0.533697	0.27553	0.53374	0.02354	0.5332	0.02213	0.533769	0.01988	0.533229	0.01784		0.63798	0.99139	0.63784	0.17816	0.637824	0.16602	0.637789	0.14495	0.637736	0.13369
0.537583	0.28566	0.537668	0.02985	0.537027	0.02412	0.537684	0.02368	0.537027	0.01555		0.642589	1.03908	0.642468	0.18702	0.642396	0.17585	0.64238	0.15494	0.642364	0.14487
0.541569	0.29552	0.541599	0.02599	0.541059	0.02417	0.541614	0.02432	0.541059	0.01887		0.647304	1.10113	0.647183	0.19983	0.647129	0.18392	0.647148	0.16515	0.647078	0.15048
0.545442	0.30871	0.545471	0.03023	0.544916	0.02372	0.545484	0.02409	0.544929	0.02099		0.651913	1.16969	0.651773	0.21306	0.651722	0.19245	0.651738	0.17187	0.651687	0.16268
0.549312	0.31841	0.549356	0.02846	0.548714	0.02676	0.549327	0.02238	0.548698	0.02113		0.656576	1.24127	0.656471	0.2238	0.656364	0.20487	0.656383	0.18524	0.656364	0.17148
0.553242	0.32967	0.553314	0.02919	0.552743	0.02622	0.553314	0.02489	0.55273	0.02396		0.661325	1.32296	0.66115	0.23527	0.661097	0.2147	0.661097	0.19539	0.661046	0.18377
0.557099	0.34106	0.557126	0.03252	0.556541	0.02542	0.557112	0.02494	0.556573	0.02022		0.665881	1.40086	0.665725	0.25353	0.665706	0.22742	0.665706	0.2098	0.665636	0.18988
0.561072	0.3523	0.561085	0.03376	0.560546	0.02683	0.561072	0.02894	0.56053	0.02392		0.670385	1.48586	0.670281	0.26851	0.670264	0.23839	0.670246	0.21992	0.670246	0.20204
0.564928	0.36267	0.564971	0.03676	0.564373	0.02982	0.564971	0.0283	0.564344	0.02079		0.675065	1.58658	0.674855	0.27957	0.674785	0.25054	0.67482	0.23081	0.67475	0.21195
0.568726	0.37384	0.568769	0.03358	0.568171	0.02775	0.568769	0.02852	0.568171	0.02894		0.679937	1.69126	0.679797	0.30188	0.679762	0.26887	0.679779	0.24698	0.679693	0.22652
0.572743	0.38909	0.572772	0.0336	0.572203	0.03134	0.572801	0.02917	0.572203	0.02881		0.684581	1.78874	0.684458	0.3168	0.684423	0.2819	0.684404	0.25753	0.684423	0.23826
0.576657	0.40329	0.576716	0.03666	0.576102	0.03099	0.576687	0.03079	0.576118	0.02732		0.689086	1.8921	0.688946	0.33355	0.688911	0.29337	0.688911	0.27142	0.688876	0.25151
0.580471	0.41562	0.580471	0.03947	0.579945	0.0347	0.580514	0.03359	0.57993	0.02988		0.69394	2.04014	0.693747	0.35401	0.693695	0.3099	0.693695	0.2898	0.693591	0.26976
0.5844	0.43001	0.584442	0.03807	0.58386	0.0341	0.584442	0.03409	0.58386	0.02898		0.699003	2.18749	0.69881	0.38016	0.698791	0.33339	0.698775	0.31001	0.69874	0.28885
0.58824	0.44513	0.588285	0.04138	0.587701	0.03815	0.588301	0.03273	0.587716	0.03115		0.703228	2.28384	0.703105	0.39627	0.703086	0.34552	0.70307	0.31918	0.703054	0.29971
0.5922	0.45838	0.592245	0.04425	0.591645	0.03785	0.592245	0.03639	0.591645	0.03549		0.707505	2.42558	0.707365	0.41344	0.707295	0.36487	0.707295	0.33376	0.707242	0.31047
0.596099	0.47497	0.596189	0.04611	0.595531	0.03921	0.596173	0.0361	0.595546	0.03239		0.712429	2.64131	0.712324	0.44942	0.712289	0.39512	0.712289	0.3637	0.712219	0.33784
0.600016	0.49358	0.600016	0.04713	0.599461	0.04046	0.600045	0.04094	0.599475	0.03624		0.717266	2.8272	0.717143	0.47668	0.717091	0.42066	0.717091	0.38317	0.717022	0.35644
0.604136	0.50945	0.604149	0.0479	0.603491	0.03845	0.604136	0.04226	0.603522	0.03832		0.721629	2.99019	0.721526	0.50049	0.721438	0.44822	0.721421	0.40445	0.721403	0.37737
0.607801	0.52115	0.607817	0.05259	0.607334	0.04157	0.60786	0.04478	0.607289	0.03856		0.72624	3.21644	0.726101	0.53241	0.726047	0.47826	0.726047	0.43152	0.725996	0.4038
0.611453	0.53185	0.611527	0.05269	0.610927	0.04444	0.611541	0.04392	0.610972	0.04106		0.731041	3.46149	0.730885	0.57077	0.730831	0.50907	0.730815	0.46183	0.730761	0.43594
0.615588	0.55706	0.615631	0.05348	0.614988	0.04768	0.615588	0.04409	0.614975	0.04047		0.735669	3.66971	0.735529	0.60481	0.735494	0.5388	0.735494	0.4871	0.735475	0.46062
0.619445	0.57436	0.619474	0.05309	0.618991	0.04909	0.619487	0.04709	0.618977	0.04495		0.740364	3.89552	0.740224	0.64096	0.740173	0.57802	0.740173	0.5223	0.74012	0.48631
0.623081	0.58369	0.623126	0.05609	0.622526	0.05019	0.623139	0.04978	0.622526	0.04568		0.744869	4.06876	0.744713	0.67636	0.744659	0.6106	0.744678	0.55598	0.744485	0.51679
0.627187	0.61072	0.627245	0.05621	0.626616	0.05169	0.62723	0.05478	0.626616	0.05001		0.749776	4.3849	0.749618	0.72663	0.749583	0.65375	0.749583	0.59371	0.749497	0.55765
0.631102	0.62588	0.631144	0.06087	0.630605	0.05464	0.631102	0.05046	0.630547	0.05005		0.754681	4.72265	0.754525	0.77582	0.75449	0.7007	0.754472	0.63926	0.754541	0.60763
0.634913	0.64277	0.634958	0.06422	0.634329	0.05947	0.634985	0.05655	0.634329	0.04997		0.759046	4.98828	0.758958	0.82644	0.75889	0.7477	0.75889	0.675	0.758872	0.63425
0.639003	0.66424	0.639048	0.06907	0.638433	0.06159	0.639003	0.05752	0.638478	0.05547		0.76369	5.33719	0.763551	0.8752	0.7635	0.79206	0.763481	0.72002	0.763411	0.67824
0.642714	0.67694	0.642743	0.07222	0.64213	0.06715	0.642671	0.0626	0.642159	0.05619		0.768249	5.64399	0.768109	0.93493	0.768072	0.84202	0.768072	0.76831	0.768072	0.72565
0.646586	0.69513	0.6466	0.07426	0.646015	0.06806	0.646642	0.06521	0.646029	0.05938		0.772944	6.02361	0.772788	1.0093	0.772735	0.90798	0.772735	0.8235	0.7727	0.77546
0.650894	0.72532	0.650953	0.07786	0.650296	0.06665	0.650997	0.06764	0.650339	0.06244		0.777588	6.29978	0.777519	1.08507	0.777449	0.97392	0.777465	0.87956	0.77743	0.82516
0.654663	0.74212	0.654679	0.08178	0.654153	0.07323	0.654708	0.0699	0.654153	0.06672		0.782303	6.78857	0.782163	1.17261	0.782128	1.0523	0.782112	0.9474	0.782042	0.8876
0.658389	0.76308	0.658432	0.08853	0.657877	0.07597	0.658403	0.07393	0.657848	0.0693		0.786982	7.229	0.786842	1.26648	0.786807	1.13781	0.786791	1.02171	0.786721	0.96224
0.662318	0.78458	0.662347	0.08959	0.661836	0.08115	0.662376	0.07632	0.661792	0.07377		0.791626	7.70787	0.79147	1.36756	0.791417	1.22748	0.791435	1.1056	0.7914	1.03909
0.666145	0.806	0.66619	0.0912	0.66559	0.08485	0.666203	0.07921	0.66559	0.07311		0.7962	8.20652	0.796079	1.48101	0.796079	1.32813	0.796079	1.19357	0.796026	1.12567
0.670163	0.82888	0.670206	0.09827	0.669608	0.08588	0.670163	0.08249	0.669563	0.07819		0.800931	8.76858	0.800759	1.61047	0.800705	1.44417	0.800705	1.28903	0.800654	1.21815
0.67393	0.8491	0.67399	0.09985	0.673435	0.09417	0.674004	0.08831	0.673435	0.08328		0.805473	9.25494	0.805315	1.74703	0.80528	1.57355	0.805298	1.39385	0.805228	1.31283
0.67786	0.87714	0.677889	0.10529	0.677321	0.0953	0.677905	0.09229	0.677334	0.08979		0.810168	9.89968	0.810045	1.91927	0.809977	1.71899	0.809977	1.52565	0.809943	1.44459
0.681791	0.90461	0.681834	0.11192	0.681191	0.09938	0.681791	0.09806	0.681191	0.08942		0.814901	10.5548	0.814761	2.10556	0.814726	1.89359	0.814743	1.67372	0.814708	1.58492
0.685602	0.92762	0.685647	0.11285	0.685063	0.10593	0.685647	0.10061	0.685034	0.0976		0.81951	11.1145	0.819406	2.30186	0.819336	2.06569	0.819336	1.81836	0.819282	1.70952
0.68962	0.96104	0.689634	0.12348	0.68905	0.11388	0.68965	0.10715	0.689095	0.0992		0.824276	11.7316	0.824101	2.54568	0.82405	2.27573	0.82405	2.01062	0.82398	1.8874
0.693491	0.98569	0.693535	0.12921	0.692951	0.11322	0.693549	0.10949	0.692965	0.10645		0.82885	12.3799	0.828762	2.81183	0.828694	2.50806	0.828659	2.21015	0.828641	2.07135
0.697333	1.00935	0.697333	0.1337	0.696778	0.12202	0.697347	0.11575	0.696749	0.11117		0.833513	13.1752	0.83339	3.12332	0.83332	2.77385	0.83332	2.43951	0.833269	2.29315
0.701217	1.04065	0.701277	0.1385	0.700707	0.12631	0.701277	0.12041	0.700736	0.11711		0.838209	13.9643	0.838053	3.49085	0.838018	3.08643	0.838053	2.72009	0.837999	2.54199
0.705118	1.07052	0.705177	0.14638	0.704563	0.13538	0.705148	0.12652	0.704563	0.11901		0.842748	14.8018	0.842592	3.89731	0.842557	3.4495	0.842557	3.0204	0.842539	2.80339
0.709092	1.1103	0.70915	0.1525	0.708552	0.14218	0.709136	0.1326	0.708507	0.12801		0.847567	15.8302	0.847411	4.43835	0.847376	3.90671	0.847376	3.42831	0.847323	3.18091
0.713007	1.14789	0.713036	0.16182	0.712451	0.14515	0.713036	0.14015	0.712436	0.13097		0.85216	16.7157	0.852037	5.00301	0.852021	4.40028	0.852002	3.84957	0.851951	3.56834
0.716805	1.17319	0.716847	0.16747	0.716263	0.155	0.716863	0.14559	0.716279	0.1379		0.85677	17.7001	0.856611	5.68412	0.856576	4.96372	0.85656	4.34343	0.856541	4.01614
0.720793	1.21147	0.720793	0.1781	0.720223	0.16138	0.720793	0.15116	0.720194	0.14516		0.861535	18.9544	0.86143	6.5795	0.861414	5.7624	0.861395	5.04081	0.861325	4.62104
0.724664	1.25012	0.724751	0.18309	0.724122	0.16711	0.724706	0.16165	0.724138	0.15385		0.86604	19.9709	0.86597	7.51106	0.865865	6.55403	0.865884	5.7298	0.86583	5.23484
0.72852	1.28349	0.728549	0.19314	0.727949	0.17869	0.728565	0.17239	0.728023	0.16155		0.870249	21.229	0.870544	8.76217	0.870544	7.67406	0.870563	6.68259	0.870509	6.07684
0.732347	1.32033	0.732376	0.20319	0.731837	0.18631	0.732376	0.18035	0.731792	0.16984		0.874332	22.493	0.874369	10.0186	0.875137	8.93771	0.875119	7.77641	0.875067	7.039
0.736321	1.36193	0.736336	0.21371	0.735781	0.19378	0.736321	0.18565	0.735766	0.17883		0.877547	23.7457	0.877512	11.2742	0.87875	10.1909	0.87903	9.03923	0.879537	8.29731
0.740148	1.38817	0.740251	0.22359	0.739608	0.20567	0.740236	0.19649	0.739608	0.18508		0.881753	25.0084	0.880461	12.5329	0.882068	11.4529	0.88268	10.291	0.883378	9.54866
0.744034	1.43945	0.744049	0.23672	0.743537	0.21402	0.744092	0.20949	0.743537	0.19862		0.884372	26.2748	0.88301	13.8008	0.884566	12.7087	0.885439	11.5582	0.886363	10.8198
0.747978	1.48695	0.747978	0.24945	0.747409	0.22697	0.748007	0.21736	0.747393	0.20917		0.88694	27.5388	0.885089	15.0622	0.886782	13.9682	0.888179	12.8119	0.88928	12.08
0.751922	1.53979	0.751967	0.26262	0.751353	0.24241	0.751967	0.22964	0.751382	0.21896		0.890099	28.8019	0.886975	16.3207	0.88907	15.2405	0.890588	14.0805	0.891671	13.3339
0.755735	1.57934	0.755778	0.27627	0.75518	0.25242	0.755778	0.24008	0.75518	0.23012		0.893137	30.0621	0.889017	17.5885	0.890956	16.5198	0.892702	15.3383	0.893959	14.6052
0.759635	1.63266	0.759664	0.29136	0.75908	0.26811	0.759679	0.25506	0.75908	0.24198		0.895232	31.3204	0.890642	18.8552	0.892788	17.7878	0.894587	16.5958	0.895826	15.8793
0.763711	1.68972	0.763783	0.30664	0.763111	0.28109	0.763725	0.26701	0.763098	0.2595		0.897572	32.5919	0.892334	20.1253	0.894413	19.052	0.89614	17.8608	0.897432	17.1341
0.76799	1.76339	0.76802	0.32721	0.767449	0.30092	0.768064	0.28912	0.76748	0.27546		0.898845	33.3259	0.893889	21.3996	0.89581	20.3059	0.897607	19.1212	0.898864	18.2072
0.771247	1.7638	0.771276	0.33959	0.770781	0.3136	0.771262	0.30127	0.770795	0.28815		0.898899	33.3501	0.895216	22.6548	0.897188	21.575	0.898829	20.1721	0.898899	18.2408
0.775045	1.83433	0.77509	0.36001	0.774476	0.32721	0.77509	0.31716	0.774476	0.29947		0.9	32.0699	0.896438	23.9457	0.898531	22.864	0.898864	20.2114	0.898743	16.9418
0.779268	1.93853	0.779297	0.3869	0.778699	0.35104	0.779297	0.3374	0.778683	0.32123		0.899825	30.7724	0.897712	25.2334	0.898845	23.1633	0.898743	18.9106	0.898096	15.6714
0.783169	2.00081	0.783196	0.41097	0.78267	0.37288	0.783227	0.35927	0.78267	0.33996		0.899562	29.4368	0.898845	26.3158	0.898883	23.206	0.898166	17.6224	0.897206	14.3425
0.78676	2.06176	0.786805	0.43554	0.786221	0.39282	0.786792	0.37297	0.786236	0.35702		0.899213	28.1165	0.898883	26.3563	0.898845	21.919	0.897416	16.3424	0.896229	13.009
0.790619	2.16234	0.790632	0.46148	0.790091	0.42258	0.790662	0.39824	0.790122	0.3814		0.898759	26.7488	0.898934	25.0999	0.898394	20.668	0.896578	15.033	0.895267	11.6838
0.794723	2.25762	0.794752	0.49705	0.794183	0.45017	0.794723	0.42862	0.794138	0.40284		0.89827	25.4058	0.898585	23.7885	0.897833	19.408	0.895721	13.7221	0.894203	10.3328
0.798651	2.332	0.798696	0.52586	0.798082	0.47787	0.798696	0.45767	0.798098	0.43286		0.897747	24.0026	0.898114	22.4992	0.897118	18.0727	0.894848	12.4486	0.893137	9.07578
0.802348	2.4068	0.802406	0.5585	0.801867	0.51064	0.802435	0.48544	0.80188	0.46426		0.897188	22.5771	0.897521	21.1451	0.896368	16.7027	0.89394	11.1919	0.891845	7.79644
0.80635	2.51751	0.806366	0.59667	0.805825	0.54393	0.806409	0.51632	0.805825	0.49367		0.896683	21.1963	0.896908	19.874	0.895651	15.42	0.892963	9.92778	0.890188	6.53587
0.810528	2.64216	0.8106	0.63957	0.80993	0.58224	0.810571	0.55682	0.809944	0.5254		0.89621	19.9341	0.896264	18.5323	0.894848	14.0803	0.891775	8.61938	0.886956	5.26902
0.814355	2.7243	0.814398	0.68428	0.813859	0.62362	0.814414	0.59367	0.813859	0.56733		0.895756	18.6302	0.895616	17.2041	0.894029	12.7527	0.890292	7.36826	0.882261	4.01649
0.81814	2.84693	0.818169	0.72901	0.817598	0.66178	0.818169	0.63323	0.817614	0.60507		0.895267	17.3209	0.894902	15.8256	0.893207	11.5009	0.887848	6.10788	0.877791	3.19712
0.821967	2.95188	0.82201	0.77948	0.821426	0.71092	0.821994	0.67628	0.821426	0.6457		0.894778	16.0434	0.89415	14.4564	0.892264	10.1873	0.884128	4.85152	0.873182	2.55528
0.825911	3.0994	0.82597	0.83846	0.82537	0.75926	0.825983	0.73029	0.825383	0.6924		0.89422	14.6334	0.893416	13.1436	0.891096	8.89692	0.879519	3.81259	0.868572	2.14164
0.829826	3.23573	0.829869	0.90128	0.829271	0.81752	0.829853	0.77993	0.829226	0.74185		0.89368	13.3395	0.892597	11.8165	0.889629	7.62081	0.875258	3.12634	0.863944	1.76721
0.833638	3.3742	0.833681	0.97721	0.833098	0.87984	0.833667	0.83704	0.833112	0.79962		0.893067	12.0302	0.891619	10.469	0.886905	6.35166	0.870335	2.4001	0.859091	1.47842
0.837669	3.55443	0.837728	1.06944	0.837101	0.95599	0.837699	0.91508	0.837085	0.86542		0.892334	10.6638	0.890483	9.16003	0.883569	5.10091	0.865725	2.01569	0.854551	1.29898
0.841526	3.69844	0.841555	1.16004	0.840971	1.03577	0.841555	0.98705	0.840957	0.93755		0.891461	9.38167	0.88907	7.8916	0.87896	3.98998	0.861204	1.70844	0.849872	1.12074
0.845412	3.87123	0.845427	1.26892	0.844872	1.13635	0.845441	1.08302	0.844872	1.01801		0.890309	8.08211	0.886309	6.63789	0.87463	3.25659	0.856281	1.41254	0.845211	0.97262
0.84918	4.04203	0.849239	1.38183	0.848684	1.23949	0.849225	1.17959	0.84867	1.11032		0.888667	6.83188	0.883169	5.38342	0.869846	2.54435	0.851741	1.24074	0.840478	0.85647
0.853111	4.2558	0.85314	1.52614	0.852569	1.35613	0.853154	1.29363	0.852569	1.22404		0.885979	5.56597	0.878506	4.15034	0.86515	2.08893	0.847062	1.06883	0.835904	0.7759
0.857053	4.46547	0.857084	1.68068	0.856514	1.4964	0.857084	1.4273	0.856484	1.33581		0.882747	4.30869	0.874125	3.32945	0.860592	1.76462	0.842399	0.93685	0.831243	0.68863
0.86088	4.66989	0.860954	1.85972	0.860327	1.65107	0.860925	1.57287	0.860341	1.48002		0.878157	3.20653	0.869392	2.6083	0.855703	1.46484	0.837894	0.83896	0.826546	0.61787
0.864885	4.93486	0.864898	2.07058	0.864328	1.84525	0.864914	1.75811	0.864359	1.64916		0.873741	2.44286	0.864731	2.11273	0.851199	1.27192	0.832989	0.72417	0.82185	0.55621
0.868813	5.18954	0.868829	2.30574	0.868229	2.05108	0.868858	1.94918	0.868229	1.82599		0.869043	1.85239	0.859998	1.7411	0.846468	1.08581	0.828396	0.66133	0.817222	0.506
0.872685	5.4461	0.872744	2.59174	0.872159	2.30134	0.872757	2.18501	0.872144	2.04392		0.864382	1.39604	0.855268	1.45778	0.841824	0.94963	0.82384	0.60693	0.812717	0.4618
0.876542	5.73102	0.876585	2.90447	0.875971	2.58322	0.876569	2.44129	0.875987	2.2841		0.859633	1.09114	0.850763	1.25309	0.837336	0.85648	0.819056	0.53148	0.807847	0.40882
0.88047	6.05192	0.880515	3.31984	0.879915	2.9262	0.8805	2.76498	0.879931	2.58196		0.8549	0.87371	0.846031	1.05481	0.832482	0.73518	0.814428	0.48817	0.803324	0.38312
0.884385	6.40522	0.884401	3.78684	0.883859	3.34147	0.884414	3.15786	0.88383	2.91489		0.850361	0.73432	0.841317	0.91355	0.827803	0.66245	0.8098	0.43914	0.798768	0.34976
0.888212	6.72426	0.888271	4.31899	0.887644	3.79655	0.888255	3.59308	0.887657	3.32742		0.8457	0.59094	0.836847	0.82174	0.823263	0.60002	0.80521	0.40501	0.794001	0.31743
0.892127	7.1298	0.892127	4.98968	0.891588	4.40936	0.892172	4.16601	0.891601	3.85315		0.840932	0.47359	0.832028	0.69448	0.818495	0.5296	0.800531	0.35949	0.789321	0.29436
0.896029	7.53913	0.896087	5.76991	0.895516	5.11064	0.896087	4.83165	0.895516	4.4635		0.836412	0.41319	0.82733	0.61927	0.813921	0.47824	0.795816	0.32967	0.784607	0.26643
0.899256	7.90191	0.899256	6.439	0.899285	5.87898	0.89927	5.44808	0.899285	5.15567		0.831714	0.31908	0.822756	0.54694	0.809191	0.42532	0.791242	0.30364	0.779982	0.24886
0.899285	7.90642	0.899285	6.44748	0.899314	5.88758	0.899314	5.4564	0.899314	5.16326		0.82693	0.25732	0.818025	0.49089	0.804635	0.39128	0.786616	0.28254	0.775407	0.2291
0.9	7.1616	0.898672	5.74022	0.898629	5.28149	0.898642	4.89965	0.898642	4.63243		0.822374	0.22478	0.813486	0.43385	0.800025	0.35205	0.781779	0.25034	0.770639	0.20768
0.897795	5.87881	0.895546	4.4824	0.895152	4.01283	0.89486	3.6391	0.89464	3.37958		0.817641	0.18721	0.808737	0.38045	0.795276	0.31968	0.777169	0.23899	0.766065	0.19629
0.895269	4.62551	0.892244	3.21613	0.891426	2.76075	0.890491	2.38458	0.889601	2.12804		0.813155	0.16336	0.804162	0.34882	0.790667	0.29665	0.772595	0.22091	0.761456	0.18441
0.892494	3.37125	0.88779	2.37256	0.887118	2.12671	0.886329	1.89496	0.88554	1.72455		0.808387	0.13639	0.799623	0.32031	0.786039	0.27414	0.767916	0.20447	0.756706	0.17024
0.888154	2.46987	0.883785	1.91536	0.883318	1.74298	0.882603	1.57995	0.881713	1.44188		0.803797	0.11886	0.794804	0.28007	0.781271	0.24088	0.76322	0.18794	0.752081	0.16121
0.884122	1.97225	0.879785	1.5956	0.879156	1.43819	0.878425	1.29997	0.87774	1.20333		0.799238	0.1064	0.790178	0.25959	0.776594	0.22657	0.758541	0.17778	0.747104	0.14375
0.880207	1.6295	0.875958	1.34968	0.875358	1.2351	0.874598	1.12761	0.873825	1.03197		0.794403	0.06698	0.785585	0.23793	0.772036	0.20741	0.753929	0.16167	0.742685	0.13679
0.876351	1.36743	0.872115	1.16268	0.87153	1.06954	0.870771	0.97502	0.869953	0.90246		0.789829	0.069	0.780836	0.21168	0.767322	0.19155	0.749217	0.1492	0.738288	0.1275
0.872539	1.16421	0.868083	1.00157	0.867514	0.91878	0.866782	0.84593	0.865995	0.79147		0.785147	0.05081	0.77614	0.1927	0.762748	0.17941	0.744329	0.13873	0.733485	0.114
0.868492	0.99664	0.864256	0.88207	0.863658	0.816	0.862927	0.75406	0.862226	0.70912		0.780417	0.0385	0.771566	0.17918	0.757947	0.1655	0.740034	0.13267	0.728771	0.1025
0.864622	0.86518	0.860444	0.79032	0.859786	0.73006	0.858997	0.67234	0.858208	0.63038		0.775807	0.03444	0.766868	0.16717	0.753373	0.15478	0.735615	0.12337	0.72432	0.09398
0.860853	0.77245	0.856484	0.69773	0.855974	0.65224	0.855185	0.60786	0.854394	0.57143		0.771179	0.02648	0.762329	0.1549	0.748605	0.13826	0.730517	0.10323	0.719622	0.08648
0.856864	0.68104	0.85254	0.6256	0.851942	0.58461	0.8513	0.54538	0.850567	0.51206		0.766519	0.01467	0.757475	0.13624	0.74384	0.1271	0.726031	0.09885	0.714908	0.07326
0.852904	0.60824	0.848713	0.56764	0.848115	0.53294	0.847311	0.49245	0.846567	0.45891		0.761944	0.01107	0.7529	0.13142	0.739491	0.1208	0.721508	0.09158	0.710054	0.06581
0.849108	0.55093	0.844798	0.51164	0.844243	0.47982	0.843513	0.44932	0.842708	0.41529		0.757126	-0.00089	0.748116	0.11567	0.734987	0.10759	0.716863	0.08157	0.705514	0.06064
0.845207	0.49589	0.840899	0.46478	0.840328	0.43554	0.839584	0.40828	0.838735	0.38267		0.752516	-0.00473	0.743437	0.10771	0.729993	0.09267	0.71194	0.07084	0.701273	0.06043
0.841263	0.44469	0.83691	0.41936	0.83637	0.39847	0.835624	0.36967	0.834865	0.34997		0.747646	-0.01453	0.739056	0.09923	0.725488	0.08873	0.707225	0.06735	0.696175	0.04878
0.837276	0.40012	0.83304	0.3845	0.832411	0.36109	0.83168	0.33761	0.83095	0.32072		0.743123	-0.01302	0.734463	0.08987	0.720949	0.0789	0.703054	0.06121	0.691109	0.04173
0.833433	0.36561	0.829255	0.35299	0.828685	0.33853	0.827882	0.31556	0.82708	0.29673		0.738707	-0.01054	0.729558	0.07497	0.71627	0.07163	0.698444	0.04912	0.686937	0.04252
0.82968	0.33571	0.825268	0.32428	0.824698	0.30644	0.823997	0.28993	0.823221	0.27492		0.734044	-0.01735	0.725053	0.0692	0.7114	0.06284	0.692839	0.04037	0.682258	0.02981
0.825617	0.30591	0.821354	0.30127	0.82074	0.28302	0.820039	0.27002	0.819338	0.25442		0.729225	-0.03013	0.720479	0.05954	0.706667	0.05757	0.688613	0.04045	0.677404	0.02816
0.821776	0.28524	0.817569	0.28087	0.816942	0.26868	0.816138	0.24848	0.815349	0.23214		0.724704	-0.03018	0.715764	0.05121	0.702565	0.05213	0.684179	0.03542	0.673023	0.02528
0.817965	0.26222	0.813553	0.25851	0.812953	0.24331	0.812266	0.23062	0.811479	0.21921		0.720076	-0.03452	0.710876	0.04102	0.697814	0.04165	0.67936	0.02873	0.668414	0.01962
0.813917	0.23932	0.809623	0.23874	0.809067	0.22549	0.808279	0.21227	0.807431	0.20342		0.715415	-0.03753	0.706248	0.03921	0.69228	0.0326	0.674664	0.02649	0.663767	0.01341
0.810016	0.22581	0.805474	0.21975	0.804977	0.21093	0.804305	0.19827	0.803589	0.19048		0.710508	-0.04234	0.702092	0.03838	0.688073	0.03215	0.670246	0.02227	0.658985	0.00707
0.805912	0.20641	0.801952	0.21058	0.801355	0.19724	0.800653	0.18938	0.799865	0.17879		0.705933	-0.04529	0.697222	0.02973	0.683639	0.02544	0.665741	0.01405	0.654234	0.00437
0.802289	0.19341	0.798215	0.19425	0.797601	0.18964	0.796842	0.17886	0.795979	0.16738		0.701762	-0.04026	0.691896	0.01685	0.678801	0.01702	0.660852	0.00737	0.649627	0.00169
0.798593	0.18479	0.794037	0.18137	0.793466	0.17214	0.792765	0.16852	0.792021	0.15623		0.69675	-0.04972	0.687636	0.02079	0.674122	0.01534	0.655999	0.00049	0.644929	-0.00475
0.79446	0.16829	0.790223	0.16775	0.789623	0.16339	0.788924	0.15345	0.788223	0.15038		0.69153	-0.05267	0.68315	0.01706	0.669652	0.01031	0.651564	0.00451	0.640266	-0.00564
0.790619	0.15827	0.786497	0.15998	0.785886	0.15697	0.78514	0.14978	0.78438	0.14136		0.687286	-0.04975	0.678331	0.00689	0.665166	0.00967	0.646938	-0.00212	0.635727	-0.01126
0.786893	0.14611	0.782598	0.14943	0.782029	0.14359	0.781268	0.13662	0.780436	0.12984		0.682766	-0.05096	0.673738	0.00453	0.660329	-0.00108	0.642066	-0.00647	0.630945	-0.01227
0.782978	0.13786	0.778465	0.14006	0.777836	0.13508	0.777106	0.12844	0.776303	0.12161		0.677963	-0.0533	0.669198	0.00242	0.655458	-0.00486	0.63751	-0.00899	0.626387	-0.01638
0.778917	0.131	0.774521	0.12943	0.773921	0.12696	0.773175	0.12012	0.772505	0.11861		0.673423	-0.05651	0.664694	-0.00214	0.650989	-0.00471	0.6329	-0.01405	0.621761	-0.02097
0.774872	0.12004	0.770941	0.12698	0.770402	0.12305	0.769743	0.11784	0.768999	0.11246		0.668798	-0.05491	0.659858	-0.00832	0.646326	-0.00758	0.628237	-0.0141	0.616942	-0.02521
0.771292	0.1116	0.767172	0.11798	0.766588	0.11651	0.765815	0.11106	0.764792	0.1069		0.664344	-0.05699	0.654986	-0.01107	0.64156	-0.0142	0.623507	-0.01914	0.612333	-0.02576
0.767538	0.10727	0.762469	0.10953	0.761797	0.10518	0.761095	0.10265	0.760439	0.09704		0.65949	-0.06089	0.650481	-0.01281	0.636967	-0.01568	0.618844	-0.02487	0.60781	-0.03005
0.76301	0.09568	0.758875	0.10404	0.758378	0.09963	0.757677	0.09944	0.756933	0.09435		0.654653	-0.06572	0.645837	-0.01952	0.632323	-0.01728	0.614216	-0.02206	0.603095	-0.03178
0.759196	0.09579	0.755252	0.09752	0.754625	0.09577	0.753908	0.09568	0.753106	0.09063		0.650097	-0.06299	0.641088	-0.02124	0.627697	-0.02013	0.60973	-0.02684	0.598451	-0.03491
0.755648	0.09018	0.751265	0.09501	0.75071	0.09059	0.750009	0.08761	0.749191	0.08179		0.645453	-0.06323	0.636497	-0.02379	0.623016	-0.02242	0.604911	-0.03054	0.593825	-0.03369
0.751645	0.08447	0.747378	0.08675	0.74678	0.08406	0.746007	0.0799	0.745319	0.07706		0.640757	-0.06379	0.631818	-0.02515	0.618216	-0.02744	0.600248	-0.03257	0.589111	-0.03706
0.747773	0.08041	0.743551	0.08295	0.742953	0.08102	0.742193	0.07529	0.741404	0.07498		0.636183	-0.06564	0.627243	-0.03004	0.613695	-0.02791	0.595867	-0.03321	0.584518	-0.03634
0.743991	0.07475	0.739696	0.07764	0.739096	0.07535	0.738352	0.07082	0.737518	0.06786		0.631415	-0.06718	0.622599	-0.03118	0.60919	-0.03064	0.590978	-0.03502	0.579699	-0.03835
0.740047	0.06967	0.735635	0.07183	0.735064	0.07107	0.734392	0.07008	0.733678	0.06669		0.626876	-0.06401	0.617727	-0.03142	0.604353	-0.0341	0.586229	-0.03816	0.57516	-0.03843
0.736058	0.06403	0.731792	0.0695	0.731208	0.06686	0.730464	0.06326	0.729675	0.06395		0.62225	-0.06249	0.613222	-0.03436	0.599673	-0.03888	0.581743	-0.03966	0.570534	-0.03534
0.73223	0.06198	0.727907	0.06447	0.727338	0.0635	0.726621	0.06035	0.725832	0.0601		0.617326	-0.06566	0.608736	-0.03808	0.595239	-0.03909	0.576906	-0.04048	0.565836	-0.0375
0.728286	0.05569	0.724066	0.06101	0.723481	0.06164	0.722677	0.05618	0.72183	0.05104		0.612838	-0.06232	0.603917	-0.03778	0.590455	-0.04235	0.572401	-0.03797	0.561052	-0.04002
0.724401	0.05756	0.720034	0.05744	0.719434	0.05497	0.718733	0.05508	0.717989	0.05187		0.60835	-0.06532	0.599184	-0.04074	0.585671	-0.04529	0.567706	-0.03955	0.556268	-0.03828
0.720427	0.04993	0.716177	0.05458	0.715607	0.05143	0.714876	0.05312	0.714117	0.04798		0.603549	-0.0671	0.59475	-0.04192	0.58115	-0.04303	0.563024	-0.0398	0.551712	-0.03932
0.716571	0.04955	0.712364	0.05196	0.711766	0.04994	0.710977	0.04772	0.710143	0.0468		0.598817	-0.06492	0.590019	-0.04638	0.576366	-0.04634	0.558312	-0.04209	0.54724	-0.03657
0.712773	0.04344	0.70842	0.04675	0.707865	0.04537	0.707121	0.04306	0.706332	0.04577		0.594349	-0.06838	0.5852	-0.04663	0.571861	-0.04529	0.553319	-0.04283	0.542701	-0.03915
0.70877	0.04515	0.704446	0.04449	0.703833	0.04301	0.703132	0.04234	0.702489	0.03972		0.5896	-0.06838	0.580642	-0.04492	0.567077	-0.04361	0.549075	-0.04155	0.53778	-0.03737
0.704871	0.04407	0.700648	0.04254	0.700006	0.04272	0.699275	0.03964	0.698473	0.03989		0.584867	-0.06331	0.575947	-0.04584	0.562468	-0.04192	0.544589	-0.04563	0.533501	-0.03772
0.701057	0.04002	0.696691	0.0424	0.69612	0.03718	0.69536	0.03715	0.694587	0.0385		0.580242	-0.06318	0.571423	-0.04666	0.557719	-0.04496	0.539716	-0.04435	0.528577	-0.03819
0.697084	0.03662	0.692834	0.0374	0.692322	0.03821	0.69165	0.03619	0.690848	0.03499		0.575563	-0.06441	0.566588	-0.04545	0.552811	-0.04925	0.535126	-0.04092	0.523898	-0.03745
0.693214	0.03308	0.688948	0.03558	0.688306	0.03413	0.68756	0.03669	0.686845	0.03856		0.571074	-0.06393	0.561995	-0.04857	0.548516	-0.04716	0.530621	-0.04147	0.519673	-0.03698
0.689328	0.0327	0.685018	0.03314	0.684449	0.03401	0.68369	0.03062	0.682872	0.03052		0.566255	-0.06307	0.557195	-0.04625	0.544063	-0.0431	0.525679	-0.0383	0.514523	-0.03714
0.685443	0.02994	0.681308	0.03264	0.680723	0.02844	0.679935	0.0307	0.679116	0.03222		0.561611	-0.06394	0.552427	-0.04414	0.539123	-0.04329	0.521384	-0.03868	0.509965	-0.03413
0.681629	0.02882	0.677204	0.02958	0.676649	0.02638	0.675961	0.0318	0.675172	0.02894		0.556757	-0.05555	0.548062	-0.04523	0.534653	-0.04116	0.516514	-0.04154	0.505619	-0.03131
0.677584	0.02791	0.673332	0.02971	0.672761	0.0306	0.671974	0.02579	0.671244	0.02806		0.552078	-0.05107	0.543576	-0.04645	0.52999	-0.04082	0.511834	-0.03678	0.500537	-0.03096
0.67377	0.02501	0.669563	0.0243	0.668934	0.02639	0.668147	0.0248	0.667284	0.02611		0.547713	-0.04796	0.538634	-0.04551	0.52512	-0.04227	0.507469	-0.03577	0.495944	-0.03034
0.669972	0.0251	0.665444	0.02593	0.664918	0.0239	0.664217	0.02327	0.663486	0.02183		0.543157	-0.04529	0.53425	-0.04323	0.52093	-0.0341	0.502648	-0.0358	0.491162	-0.02981
0.665839	0.02035	0.66169	0.02507	0.66109	0.02288	0.660389	0.02353	0.659688	0.02393		0.538285	-0.04621	0.529469	-0.04377	0.51592	-0.03998	0.497534	-0.03284	0.486674	-0.02807
0.66207	0.02158	0.657818	0.02284	0.657191	0.02296	0.656416	0.02043	0.655614	0.02266		0.533955	-0.04291	0.52465	-0.04238	0.511241	-0.04113	0.493169	-0.03336	0.482134	-0.02756
0.658214	0.01972	0.653845	0.02153	0.653276	0.0224	0.652517	0.0208	0.651728	0.02068		0.529031	-0.04321	0.520511	-0.04095	0.506908	-0.04031	0.488473	-0.03479	0.477264	-0.02685
0.654254	0.01897	0.649916	0.02113	0.649361	0.02087	0.648557	0.01793	0.64771	0.01584		0.524317	-0.0413	0.515412	-0.04101	0.502022	-0.03643	0.483829	-0.02979	0.472655	-0.02482
0.650267	0.01999	0.645739	0.01762	0.645139	0.01678	0.644453	0.01811	0.643795	0.01529		0.520162	-0.03648	0.51075	-0.03909	0.49701	-0.03637	0.479185	-0.02996	0.46808	-0.02264
0.646132	0.01837	0.642246	0.01765	0.641707	0.01449	0.640932	0.01512	0.640143	0.01455		0.514958	-0.03853	0.506473	-0.03879	0.492594	-0.03569	0.474557	-0.02941	0.463417	-0.02332
0.642568	0.01466	0.638419	0.01527	0.637819	0.01511	0.637062	0.01834	0.636214	0.01608		0.510403	-0.03773	0.50148	-0.03596	0.487931	-0.03261	0.469998	-0.02831	0.458738	-0.02275
0.638815	0.01592	0.634286	0.01512	0.633702	0.0164	0.632956	0.01503	0.632167	0.01425		0.506108	-0.03303	0.496609	-0.03669	0.483305	-0.03199	0.465198	-0.02435	0.454129	-0.01994
0.634709	0.01417	0.630574	0.01507	0.630021	0.01507	0.629319	0.01397	0.628648	0.01334		0.501061	-0.03507	0.492156	-0.03538	0.478607	-0.03201	0.460659	-0.02744	0.449468	-0.02342
0.630897	0.01266	0.626791	0.01184	0.626162	0.01239	0.62536	0.01357	0.624528	0.01129		0.496277	-0.03189	0.487477	-0.03343	0.474017	-0.02566	0.456119	-0.02646	0.444805	-0.02187
0.62723	0.01354	0.622672	0.01283	0.622103	0.01143	0.621402	0.0116	0.620627	0.01107		0.491721	-0.03028	0.482833	-0.03314	0.469442	-0.02881	0.451335	-0.02421	0.440075	-0.02071
0.623081	0.01105	0.618889	0.01347	0.618377	0.01465	0.617764	0.01204	0.617063	0.01115		0.487163	-0.02873	0.478135	-0.03601	0.464658	-0.02969	0.446551	-0.02343	0.43543	-0.02342
0.619269	0.01101	0.615091	0.01128	0.614375	0.00721	0.613543	0.00995	0.612696	0.00598		0.482518	-0.02881	0.473528	-0.03256	0.460046	-0.02873	0.441995	-0.02617	0.430942	-0.01942
0.615528	0.00658	0.610943	0.0115	0.610401	0.00987	0.609729	0.01075	0.60897	0.00883		0.477734	-0.02704	0.468988	-0.03138	0.455507	-0.02636	0.437244	-0.02379	0.426123	-0.01954
0.611307	0.00712	0.607305	0.00998	0.606808	0.01226	0.606077	0.0079	0.60523	0.00778		0.473176	-0.0257	0.464202	-0.02824	0.450795	-0.02541	0.432723	-0.02259	0.421374	-0.02136
0.607641	0.00886	0.603405	0.01048	0.602718	0.00955	0.60187	0.00885	0.601052	0.00803		0.468602	-0.02744	0.459541	-0.02717	0.445976	-0.02368	0.428062	-0.01937	0.416939	-0.01869
0.603873	0.01004	0.599079	0.01108	0.59854	0.00979	0.597839	0.00869	0.597167	0.00729		0.463836	-0.02259	0.45502	-0.03092	0.441434	-0.02172	0.42326	-0.02213	0.412155	-0.01631
0.599446	0.00781	0.595515	0.00781	0.594917	0.00808	0.594115	0.008	0.593265	0.00914		0.459192	-0.02407	0.450357	-0.02815	0.436688	-0.02015	0.41886	-0.02014	0.407441	-0.01884
0.595897	0.00539	0.591514	0.0064	0.590901	0.00559	0.5902	0.00507	0.589454	0.00615		0.454652	-0.02278	0.445557	-0.02737	0.432199	-0.02387	0.414006	-0.02097	0.402832	-0.01769
0.591836	0.00607	0.58757	0.00874	0.587015	0.007	0.586285	0.00751	0.585584	0.00941		0.449957	-0.02356	0.440913	-0.02422	0.427504	-0.02273	0.409292	-0.01834	0.398101	-0.01771
0.588022	0.00552	0.583815	0.00676	0.583172	0.00338	0.582384	0.0011	0.581595	0.00505		0.445208	-0.01951	0.436234	-0.0237	0.422666	-0.02037	0.404752	-0.01856	0.393699	-0.01892
0.584211	0.0028	0.579813	0.00549	0.579287	0.00503	0.578572	0.0054	0.577783	0.00379		0.440545	-0.0167	0.43178	-0.02404	0.418301	-0.02072	0.399987	-0.01856	0.388952	-0.0184
0.580208	0.00774	0.575985	0.00635	0.575446	0.00773	0.5747	0.00404	0.573911	0.00521		0.435866	-0.01823	0.42698	-0.02213	0.413431	-0.01838	0.395378	-0.0194	0.384236	-0.0175
0.576336	0.00623	0.572026	0.00737	0.571428	0.00616	0.570684	0.00551	0.569909	0.00333		0.431431	-0.01633	0.422177	-0.0232	0.408717	-0.01961	0.39082	-0.01848	0.37975	-0.01913
0.57248	0.00498	0.568171	0.00486	0.567601	0.00612	0.566841	0.00477	0.566052	0.00099		0.426596	-0.01633	0.417831	-0.02529	0.404194	-0.02031	0.386124	-0.01914	0.374931	-0.01637
0.568551	0.00566	0.564432	0.00581	0.563861	0.00595	0.563088	0.00622	0.56224	0.00362		0.421847	-0.01713	0.412993	-0.02101	0.399445	-0.01994	0.381531	-0.0166	0.37034	-0.01679
0.564796	0.00559	0.560369	0.00753	0.559755	0.00275	0.55907	0.00596	0.558326	0.00438		0.417393	-0.01701	0.408244	-0.02332	0.394854	-0.01868	0.376817	-0.01805	0.365556	-0.01517
0.56075	0.00576	0.556485	0.00525	0.555885	0.00554	0.555096	0.00327	0.554352	0.00312		0.412628	-0.0153	0.40374	-0.02052	0.390296	-0.01749	0.372191	-0.01794	0.360684	-0.01557
0.556894	0.00369	0.552642	0.00565	0.552058	0.00298	0.551285	0.00486	0.550437	0.00323		0.407879	-0.01613	0.398972	-0.02018	0.385547	-0.01768	0.367738	-0.0173	0.356214	-0.01494
0.553022	0.00506	0.548626	0.00654	0.548071	0.00438	0.547341	0.00032	0.546581	0.0047		0.403339	-0.01212	0.394451	-0.01749	0.381026	-0.01607	0.362449	-0.0167	0.351728	-0.01461
0.549006	0.00473	0.544799	0.0075	0.544214	0.00373	0.543527	0.00723	0.542783	0.00204		0.398572	-0.01467	0.389842	-0.01989	0.376207	-0.01789	0.357944	-0.01712	0.347189	-0.01595
0.545192	0.0016	0.540956	0.00552	0.540372	0.00241	0.539598	0.00193	0.53881	0.00325		0.394155	-0.01283	0.385007	-0.02013	0.371684	-0.01764	0.353595	-0.01571	0.342351	-0.01558
0.541351	0.00235	0.536983	0.00426	0.53634	0.00282	0.535625	0.00084	0.534791	0.00149		0.389441	-0.01062	0.380588	-0.01901	0.367058	-0.01632	0.349109	-0.01544	0.337742	-0.01457
0.537378	0.002	0.533126	0.00517	0.532659	0.00259	0.531928	0.00181	0.531139	0.00361		0.384692	-0.01126	0.375753	-0.01932	0.361941	-0.01628	0.344167	-0.01761	0.333256	-0.01336
0.533463	0.00123	0.52924	0.00438	0.528627	0.00289	0.527883	0.00234	0.527153	0.00038		0.380239	-0.01399	0.371213	-0.01684	0.357367	-0.01758	0.339437	-0.01267	0.32826	-0.01318
0.529679	0.00198	0.525312	0.0021	0.524712	0.00254	0.523894	0.00179	0.523105	0.00577		0.375369	-0.01509	0.366585	-0.01814	0.353055	-0.01738	0.335211	-0.01763	0.323774	-0.01118
0.525692	0.00093	0.521455	0.0021	0.520885	0.00109	0.520096	0.00262	0.519307	0.00151		0.370829	-0.01219	0.361434	-0.0154	0.348532	-0.01372	0.330269	-0.01524	0.319113	-0.0148
0.521849	0.00102	0.517496	0.00245	0.516808	0.00174	0.51608	0.00199	0.515305	0.00401		0.366131	-0.01397	0.356931	-0.0184	0.343627	-0.01475	0.325504	-0.01593	0.31445	-0.01626
0.517876	0.00106	0.513552	0.00384	0.513039	0.00086	0.512369	9e-05	0.511668	0.00265		0.361084	-0.0099	0.352601	-0.01565	0.338948	-0.01205	0.320999	-0.01529	0.30993	-0.01459
0.513932	0.00453	0.509857	0.00106	0.509257	0.0005	0.508455	-0.00167	0.507637	-0.00107		0.356598	-0.01163	0.348043	-0.0125	0.334653	-0.01622	0.316511	-0.01499	0.30525	-0.01069
0.510266	0.001	0.505926	0.00426	0.505313	0.00312	0.504583	-0.00152	0.50378	0.00122		0.352199	-0.01146	0.343189	-0.01477	0.329694	-0.01581	0.311641	-0.01439	0.300308	-0.01557
0.506306	0.0018	0.501939	0.00103	0.501369	-0.00144	0.500712	0.00218	0.499996	-0.00058		0.347643	-0.01198	0.338475	-0.01604	0.324978	-0.01507	0.307048	-0.01394	0.295682	-0.01249
0.502304	-0.00017	0.498126	0.00503	0.497483	-0.00238	0.49671	-0.00055	0.495935	-0.00066		0.342824	-0.01292	0.334145	-0.01181	0.320405	-0.01327	0.302352	-0.01256	0.291143	-0.01115
0.49855	0.001	0.494182	0.00039	0.493656	0.00198	0.492955	-0.00106	0.49215	-0.00393		0.338161	-0.01222	0.329205	-0.01635	0.315882	-0.0122	0.29748	-0.01505	0.286429	-0.01084
0.494575	-0.00122	0.490397	0.00221	0.489829	0.00076	0.488997	-0.0009	0.488134	-0.00074		0.33371	-0.01051	0.324561	-0.015	0.311168	-0.01473	0.292924	-0.0111	0.281766	-0.0117
0.490734	0.00118	0.486147	-0.00071	0.485534	-0.00017	0.484819	0.00042	0.48406	-0.00327		0.328856	-0.01254	0.319917	-0.01455	0.306489	-0.01259	0.288331	-0.0148	0.277175	-0.01137
0.48657	0.00135	0.482277	0.00201	0.481707	-0.00264	0.480976	-0.00506	0.480232	0.00228		0.324212	-0.01137	0.315342	-0.01553	0.301723	-0.01384	0.283651	-0.01293	0.272512	-0.01271
0.482657	-0.00083	0.478596	-0.00146	0.478012	-0.00207	0.477223	-0.00261	0.476477	-0.00177		0.319549	-0.0126	0.310749	-0.01303	0.296921	-0.01413	0.279131	-0.01437	0.267747	-0.01089
0.478976	0.0034	0.474769	0.00401	0.474228	0.00079	0.473526	-0.00154	0.472767	-0.00244		0.314921	-0.00809	0.306035	-0.01588	0.292381	-0.01327	0.274242	-0.01243	0.263189	-0.0126
0.475118	0.00097	0.470868	-9e-05	0.470283	-0.0021	0.469537	-0.00404	0.468823	-0.00139		0.310418	-0.01155	0.3012	-0.01256	0.287718	-0.01307	0.269632	-0.01311	0.258509	-0.01145
0.471234	-2e-05	0.466982	-0.00098	0.466369	-0.00038	0.465624	-0.00339	0.464834	-0.00194		0.305634	-0.00886	0.296483	-0.01481	0.283058	-0.01381	0.265074	-0.01279	0.253954	-0.00971
0.46742	0.00042	0.463126	0.00027	0.46257	-7e-05	0.461856	-0.00149	0.461065	-0.00192		0.300762	-0.01119	0.291911	-0.01417	0.278572	-0.01033	0.260376	-0.01096	0.249221	-0.01083
0.463535	0.00098	0.459065	0.00344	0.458496	-0.00227	0.457736	-0.00359	0.456844	-0.00423		0.296118	-0.00932	0.287302	-0.01064	0.273734	-0.01076	0.2557	-0.01003	0.244576	-0.00941
0.45946	-0.00228	0.455091	0.00062	0.454523	-0.0002	0.453864	-0.00205	0.453206	-0.00369		0.291578	-0.01133	0.282534	-0.01443	0.269039	-0.01297	0.25109	-0.01436	0.240037	-0.01192
0.455471	-0.00131	0.451439	-0.00136	0.450855	0.0001	0.450082	-0.00344	0.449248	-0.00109		0.286918	-0.00945	0.278064	-0.01435	0.264516	-0.01331	0.246478	-0.0122	0.235253	-0.00915
0.45179	-0.00473	0.447597	-0.00093	0.446999	-0.0002	0.446225	-0.00377	0.445378	-0.00302		0.28215	-0.00954	0.273299	-0.01483	0.259836	-0.00947	0.241836	-0.0114	0.230574	-0.01183
0.447963	-0.00133	0.443464	-0.00082	0.442938	-0.00148	0.44225	-0.00183	0.441535	-0.00133		0.277699	-0.00661	0.268566	-0.01105	0.255141	-0.01062	0.237085	-0.00988	0.225913	-0.01274
0.443888	-0.00341	0.439798	-0.00049	0.439153	-0.00224	0.438322	-0.00607	0.437591	-0.00255		0.272931	-0.00818	0.264062	-0.01357	0.250513	-0.011	0.232513	-0.01181	0.221234	-0.01071
0.440191	-0.00418	0.43578	-0.00031	0.435166	-0.00399	0.434407	-0.00104	0.43353	-0.00112		0.268182	-0.00843	0.259347	-0.01103	0.245868	-0.01125	0.227904	-0.01014	0.216606	-0.00993
0.436218	-0.00239	0.431631	-0.00182	0.431092	-0.00066	0.43039	-0.00024	0.429645	-0.00463		0.263712	-0.0109	0.254757	-0.01407	0.241348	-0.00755	0.223085	-0.01022	0.211945	-0.00828
0.43204	-0.00353	0.427862	-0.00038	0.427249	-0.00021	0.426548	-0.00071	0.425802	-0.00289		0.258982	-0.00788	0.250059	-0.01324	0.236529	-0.01026	0.218492	-0.01264	0.207371	-0.01012
0.428242	-0.00217	0.423992	-0.00254	0.423392	-0.00333	0.422662	-0.00295	0.421902	-0.0007		0.254442	-0.00837	0.245415	-0.01132	0.231919	-0.01199	0.213761	-0.01095	0.202743	-0.00905
0.424386	-0.00454	0.420136	-0.00375	0.419552	-0.00267	0.418821	-0.00346	0.418003	-0.00402		0.249658	-0.00802	0.240926	-0.01227	0.227345	-0.01009	0.209324	-0.00996	0.197994	-0.01073
0.420543	-0.00218	0.416279	0.00032	0.415753	-0.00347	0.415052	-0.003	0.414234	-0.00316		0.245049	-0.00989	0.23604	-0.01195	0.222542	-0.01258	0.204454	-0.01057	0.193333	-0.00988
0.416614	-0.00402	0.412304	-0.00012	0.411706	-0.00172	0.410976	-0.00351	0.410259	-0.00166		0.240561	-0.00885	0.231447	-0.01466	0.217917	-0.0108	0.199863	-0.01056	0.18867	-0.01179
0.412744	-0.00327	0.408463	0.00134	0.407893	-0.00416	0.40709	-0.0043	0.406243	-0.00262		0.235653	-0.00996	0.226872	-0.01312	0.213219	-0.01267	0.19527	-0.00973	0.18408	-0.00965
0.408843	-0.00293	0.404607	-0.00193	0.403993	-0.00293	0.403234	-0.00566	0.40246	-0.00511		0.231079	-0.00972	0.222088	-0.01003	0.208733	-0.01063	0.190609	-0.01	0.179398	-0.00735
0.404973	-0.00303	0.400618	-0.00024	0.400049	-0.00275	0.399319	-0.00165	0.398545	-1e-05		0.226472	-0.00776	0.217463	-0.01007	0.203949	-0.00855	0.185842	-0.01005	0.174616	-0.01029
0.401058	-0.00142	0.396748	-0.00071	0.396163	0.0007	0.395449	-0.00339	0.394718	-0.0026		0.221723	-0.00392	0.212714	-0.01435	0.19927	-0.00948	0.181267	-0.01118	0.169935	-0.01081
0.397128	-0.00439	0.392936	-0.00124	0.392336	-0.0017	0.391547	-0.00217	0.390745	-0.00157		0.217095	-0.00812	0.208244	-0.01251	0.19473	-0.01261	0.176728	-0.01076	0.165642	-0.00641
0.393345	-0.00291	0.389021	-0.00162	0.38848	-0.00166	0.387707	-0.00187	0.386931	-0.00262		0.212364	-0.00636	0.20353	-0.01363	0.190051	-0.01043	0.171648	-0.01143	0.160525	-0.00773
0.389444	-0.00366	0.385062	-0.0024	0.384493	-0.00047	0.383864	0.00099	0.383149	-0.0032		0.20786	-0.00668	0.198797	-0.01051	0.185232	-0.01168	0.167388	-0.00929	0.156109	-0.00808
0.385471	-0.00499	0.38125	-0.00339	0.380636	-0.0035	0.379861	-0.00309	0.379043	-0.00305		0.203197	-0.00707	0.194241	-0.00977	0.180692	-0.01018	0.162709	-0.01165	0.151551	-0.00953
0.381659	-0.00317	0.377306	-0.00147	0.376692	-0.00244	0.375946	-0.0028	0.375144	-0.00415		0.198448	-0.00786	0.189578	-0.01247	0.176118	-0.00886	0.157785	-0.00921	0.147028	-0.01055
0.377686	-0.00085	0.373463	-0.00069	0.372923	-0.00161	0.372148	-0.00382	0.371346	-0.00244		0.193892	-0.0106	0.184794	-0.01223	0.171141	-0.01226	0.153402	-0.01096	0.141929	-0.01068
0.373829	-0.0009	0.369505	-0.00158	0.368919	-0.0037	0.36819	-9e-05	0.367415	-0.00121		0.189143	-0.01014	0.180169	-0.01533	0.166829	-0.01268	0.148811	-0.00866	0.137462	-0.00773
0.369912	-0.00072	0.365575	-0.00149	0.364961	-0.00411	0.364159	-0.00366	0.363413	-0.00164		0.184533	-0.01338	0.17561	-0.01054	0.162045	-0.00966	0.144062	-0.00862	0.13299	-0.00873
0.365941	-0.00455	0.361821	-0.00302	0.361208	-0.00397	0.360433	-0.00248	0.359644	-0.00079		0.179854	-0.0018	0.170722	-0.01482	0.157278	-0.01024	0.139329	-0.00925	0.127999	-0.01135
0.362186	-0.00256	0.357848	-0.00112	0.357307	-0.00302	0.356592	-0.00456	0.355787	-0.00181		0.175156	-0.0088	0.166392	-0.01071	0.152843	-0.01195	0.134666	-0.00836	0.123494	-0.01016
0.358212	-0.00092	0.353888	-0.00171	0.35332	-0.00404	0.352603	-0.00204	0.351857	-0.00357		0.170354	-0.00626	0.161468	-0.01209	0.148268	-0.01201	0.13004	-0.00954	0.119022	-0.00706
0.354298	-0.00362	0.350106	-0.00386	0.349477	-0.00347	0.348659	-0.00466	0.347899	-0.00649		0.166042	-0.00859	0.156859	-0.00831	0.143398	-0.01084	0.125256	-0.01081	0.114345	-0.00626
0.350499	-0.00227	0.346117	-0.00266	0.345546	-0.00191	0.344845	-0.00173	0.344072	-0.00421		0.161049	-0.00729	0.152424	-0.01033	0.13877	-0.0101	0.12084	-0.00793	0.109543	-0.00945
0.346497	-0.0028	0.342218	-0.00448	0.341706	-0.00223	0.341004	-0.00491	0.340186	-0.00282		0.156528	-0.00675	0.147798	-0.01075	0.134196	-0.01006	0.116212	-0.01153	0.104863	-0.0099
0.342598	-0.00204	0.338361	-0.00279	0.337719	-0.00315	0.337002	-0.00382	0.336271	-0.00413		0.152075	-0.0051	0.142821	-0.01077	0.129377	-0.01296	0.111324	-0.00942	0.100273	-0.00851
0.338726	-0.00269	0.334489	-0.00206	0.333905	-0.00206	0.333175	-0.00219	0.332386	-0.00272		0.14743	-0.00552	0.138351	-0.0083	0.124768	-0.00956	0.106854	-0.00537	0.0954863	-0.00867
0.334869	-0.00189	0.330721	0.00107	0.330152	-0.00368	0.329305	-0.00576	0.328428	-0.00291		0.142386	-0.00549	0.133795	-0.01235	0.120298	-0.00784	0.102019	-0.00663	0.0909142	-0.00753
0.331057	-0.001	0.326412	-0.00352	0.325799	-0.0029	0.325082	-0.00188	0.324381	-0.00439		0.137932	-0.00664	0.128818	-0.01059	0.115584	-0.01105	0.0973394	-0.01063	0.0864445	-0.01017
0.326835	-0.00278	0.322774	-0.003	0.322264	-0.00166	0.321562	-0.00311	0.320889	-0.00238		0.133481	-0.00452	0.124314	-0.01192	0.110783	-0.00949	0.0927812	-0.0094	0.081572	-0.00794
0.323124	-0.00323	0.319093	-0.00108	0.318421	-0.00237	0.317515	-0.00265	0.316625	-0.00317		0.128418	-0.00736	0.119809	-0.01234	0.10626	-0.00859	0.0883301	-0.00978	0.0770674	-0.00747
0.319517	-0.00639	0.314726	-0.00141	0.314214	0.00073	0.313528	-0.00312	0.312811	-0.00306		0.123946	-0.00793	0.115148	-0.01197	0.10153	-0.00973	0.0834577	-0.00891	0.0721787	-0.00878
0.315106	-0.00477	0.311103	-0.00108	0.310503	-0.00123	0.309802	-0.00062	0.309058	-0.00319		0.119443	-0.00416	0.110311	-0.00916	0.0967807	-0.00835	0.0788134	-0.00717	0.0675693	-0.00454
0.311483	-0.00244	0.30729	-0.00156	0.306764	-0.00218	0.306047	-0.00402	0.305274	-0.00032		0.114797	-0.00882	0.10579	-0.00894	0.0922062	-0.01117	0.0741877	-0.00669	0.0631345	-0.00709
0.307669	-0.00127	0.303433	-0.00378	0.302777	-0.00202	0.301943	-0.0035	0.301008	-0.00267		0.109945	-0.0098	0.101076	-0.01086	0.0877714	-0.01205	0.0694363	-0.00994	0.0582644	-0.01142
0.303871	-0.00437	0.299285	0.00282	0.298788	-0.00332	0.298131	-0.00259	0.297327	-0.00317		0.105387	-0.00687	0.0963244	-0.01032	0.082899	-0.01161	0.0647595	-0.00773	0.0537249	-0.00866
0.299606	-0.00119	0.295487	-0.00167	0.294873	-0.00312	0.294129	-0.00201	0.293412	0.00023		0.100743	-0.0083	0.0917336	-0.01188	0.0782733	-0.01112	0.0602013	-0.00906	0.0489572	-0.00928
0.29594	-0.00457	0.291673	-0.00235	0.291046	-0.00144	0.290243	-0.00334	0.28941	-0.00203		0.0959426	-0.0081	0.0872989	-0.00997	0.0735941	-0.01027	0.0555919	-0.00897	0.0443315	-0.00591
0.292068	-0.0024	0.287598	-0.00032	0.287059	-0.00231	0.286328	-0.00258	0.285569	-0.00305		0.0913495	-0.00638	0.0824287	-0.00944	0.0688613	-0.00946	0.0509127	-0.00488	0.0397571	-0.00693
0.288023	-0.00222	0.283816	-0.00165	0.283261	0.00051	0.282558	-0.00358	0.2818	-0.00311		0.0869497	-0.0093	0.0778357	-0.01194	0.0642869	-0.01054	0.0461124	-0.0092	0.0350592	-0.01063
0.284209	-0.0008	0.280061	-0.00433	0.279418	-0.00042	0.278674	-0.00252	0.277912	-0.00427		0.0820446	-0.0074	0.0730866	-0.01279	0.0596426	-0.00983	0.0416078	-0.00715	0.0303986	-0.00819
0.280456	-0.00322	0.276029	-0.00092	0.275415	-0.00185	0.274671	-0.00407	0.27391	-0.00243		0.0775028	-0.00494	0.0683725	-0.01115	0.0550169	-0.00938	0.0371032	-0.00487	0.0258754	-0.00823
0.276454	-0.00504	0.272172	-0.00421	0.271617	-0.00299	0.270813	-0.00226	0.270011	-0.00211		0.0727025	-0.00645	0.0639028	-0.01215	0.0503354	-0.00877	0.0322494	-0.00606	0.0210402	-0.00653
0.272581	-0.00266	0.268098	-0.00142	0.267543	-0.0008	0.266929	-0.00039	0.266183	-0.0036		0.0680233	-0.0069	0.0591374	-0.01029	0.04557	-0.00811	0.0276027	-0.00909	0.0163959	-0.00903
0.268505	-0.00182	0.264329	-0.00487	0.263716	-0.00335	0.26294	-0.0044	0.262165	-0.00197		0.0635722	-0.00721	0.054528	-0.00966	0.0410654	-0.00837	0.0230469	-0.0083	0.0118377	-0.00866
0.264738	-0.00432	0.260385	-0.00451	0.259814	-0.00283	0.259055	-0.00503	0.258281	-0.00467		0.0587184	-0.00513	0.0498651	-0.01175	0.0364397	-0.01067	0.018228	-0.00689	0.00701883	-0.00764
0.260749	-0.00535	0.256659	-0.00274	0.256119	-0.00069	0.255418	-0.00361	0.2546	-0.00289		0.0541253	-0.00533	0.0451324	-0.00953	0.0317256	-0.00603	0.0136186	-0.00715	0.00235823	-0.00876
0.256996	-0.00343	0.252715	-0.00254	0.252088	0.00012	0.251313	-0.00741	0.25051	-0.00343		0.049481	-0.00319	0.0405253	-0.01106	0.0270277	-0.01089	0.00890448	-0.00488	-1.862e-05	-0.00746
0.253153	-0.00188	0.248669	-0.00054	0.248128	-0.00498	0.247413	-0.00375	0.246683	-0.00268		0.0448204	-0.0079	0.0359508	-0.01187	0.0224533	-0.00828	0.00426018	-0.00654	-5.354e-05	-0.00759
0.249079	-0.00123	0.245031	-0.00147	0.244346	-0.0046	0.243526	-3e-05	0.24271	-0.00587		0.0401738	-0.00543	0.0312879	-0.00832	0.0177042	-0.01093	0	-0.00875
0.245397	-0.00439	0.240896	-0.00209	0.240386	-0.00134	0.239613	-0.00514	0.238837	-0.00352		0.0355318	-0.00299	0.0265924	-0.00625	0.0130599	-0.0121	-3.492e-05	-0.00876
0.241278	-0.00256	0.236983	-0.00056	0.236383	-0.00546	0.235698	-0.00291	0.235039	-0.00661		0.0309224	-0.00382	0.0219295	-0.01087	0.00834577	-0.00769	-8.846e-05	-0.00874
0.23739	-0.00511	0.233244	-0.00601	0.232601	-0.00448	0.231812	-0.00315	0.231052	-0.00308		0.0262246	-0.00476	0.0172503	-0.00919	0.00368285	-0.01083
0.233637	-0.00252	0.229255	-0.00219	0.2287	-0.00208	0.227985	-0.00544	0.22718	-0.00218		0.0215454	-0.00458	0.0126246	-0.00874	0	-0.00697
0.22965	-0.00661	0.225385	-0.00376	0.22483	-0.00047	0.224113	-0.0024	0.22331	-0.00187		0.0169174	-0.00557	0.00787552	-0.01087	-3.492e-05	-0.00708
0.225735	-0.00199	0.22147	-0.00089	0.220856	-0.00272	0.22011	-0.00354	0.219335	-0.00286		0.0122218	-0.00695	0.0032126	-0.01226	-8.846e-05	-0.00719
0.221892	-0.00204	0.217555	-0.00476	0.217	-0.00368	0.216283	-0.00304	0.215508	-0.00121		0.00755892	-0.00836	-3.492e-05	-0.00793
0.217962	-0.00311	0.213874	-0.00232	0.213274	-0.0029	0.212471	-0.0038	0.211595	-0.00257		0.00281219	-0.00452	-6.984e-05	-0.0081
0.214224	-0.00344	0.209754	-0.00474	0.209228	-0.00301	0.208556	-0.00313	0.207797	-0.00385		-1.862e-05	-0.00482	-0.0001234	-0.00828
0.210148	-0.00306	0.205911	-0.00803	0.205298	-0.00383	0.204554	-0.00249	0.203837	-0.00481		-6.984e-05	-0.00487
0.206321	-0.00237	0.202129	-0.00118	0.2015	-0.00726	0.200711	-0.00512	0.19985	-0.00293		-0.0001048	-0.00494
0.202509	-0.00286	0.198039	-0.00221	0.197497	-0.0052	0.196783	-0.001	0.195994	-0.0025
0.198462	-0.00675	0.194167	0.00074	0.193569	-0.00166	0.192852	-0.00337	0.192122	-0.00522
0.194547	-0.00547	0.190281	0.00149	0.189742	-0.00218	0.189011	-0.00131	0.188281	-0.00339
0.190677	-0.00513	0.186499	-0.00451	0.185885	-0.00354	0.185139	-0.00377	0.184278	-0.00405
0.186879	-0.0058	0.182584	-0.00579	0.182058	-0.00292	0.181357	-0.00288	0.180523	-0.0024
0.182948	-0.00535	0.178536	-0.00448	0.177923	-0.00426	0.177179	-0.00156	0.176478	-0.00478
0.178946	-0.00225	0.174738	-0.00641	0.174141	-0.00315	0.173352	-0.00296	0.172577	-0.00176
0.175147	-0.00699	0.170911	-0.00406	0.170327	0.00029	0.169583	-0.00471	0.168778	-0.0035
0.171277	-0.0059	0.16685	-0.00158	0.166266	-0.0043	0.165493	-0.00355	0.164688	-0.00613
0.167259	-0.00495	0.162848	-0.00453	0.162279	-0.00661	0.161607	-0.0036	0.160935	-0.00622
0.163257	-0.00535	0.159167	-0.0028	0.158569	-0.00308	0.157838	-0.00827	0.157034	-0.00567
0.159562	-0.00559	0.155281	-0.00193	0.154667	-0.00595	0.153879	-0.00489	0.153119	-0.00282
0.155661	-0.00147	0.151249	-0.00081	0.150739	-0.00338	0.15011	-0.00429	0.149379	-0.00435
0.151629	-0.00413	0.147642	-0.00566	0.147028	-0.00666	0.146253	-0.00299	0.145552	-0.00498
0.148035	-0.00373	0.14393	-0.00075	0.143376	-0.00226	0.14266	-0.00759	0.141828	-0.0034
0.144282	-0.00381	0.139826	-0.00407	0.139183	-0.00465	0.138351	-0.00322	0.137459	-0.00386
0.14025	-0.0019	0.135531	-0.00532	0.134992	0.00064	0.134304	-0.00044	0.133587	-0.00428
0.135927	-0.00464	0.131924	-0.00336	0.131369	-0.00331	0.130637	-0.00465	0.129863	-0.00381
0.132304	-0.00266	0.128009	-0.00252	0.127292	-0.00416	0.126416	-0.00275	0.125598	-0.00284
0.128447	-0.00347	0.123903	-0.00464	0.123451	-0.00355	0.122793	-0.0055	0.122078	-0.00458
0.124225	-0.00233	0.120339	-0.00486	0.11971	-0.00512	0.118995	-0.0055	0.118294	-0.003
0.120734	-0.00374	0.116527	-0.00643	0.115927	-0.00463	0.115109	-0.00129	0.114307	-0.00567
0.116934	-0.00399	0.112435	-0.00519	0.111853	-0.00425	0.111179	-0.00397	0.110435	-0.00236
0.11286	-0.0066	0.108581	-0.00588	0.10801	-0.00062	0.10725	-0.00454	0.106403	-0.0075
0.108945	-0.0057	0.104491	-0.00429	0.103906	-0.00469	0.10316	-0.00274	0.102444	-0.00161
0.104913	-0.00682	0.100722	-0.00299	0.100151	-0.00503	0.099407	-0.00231	0.0986474	-0.00437
0.101102	-0.00658	0.0969237	-0.00492	0.0963102	-0.00566	0.0955058	-0.00465	0.0946585	-0.00349
0.0973016	-0.00379	0.0928335	-0.00364	0.0922628	-0.00474	0.0916337	-0.00225	0.0909033	-0.00554
0.0932425	-0.00454	0.0891076	-0.00563	0.088494	-0.00193	0.0877052	-0.00539	0.0869028	-0.00442
0.0894874	-0.00261	0.0851927	-0.0041	0.0845791	-0.0038	0.0838059	-0.00722	0.0830015	-0.00477
0.0855881	-0.005	0.0811609	-0.00723	0.0806058	-0.00473	0.0798891	-0.00372	0.0791314	-0.00144
0.0815407	-0.00154	0.0773045	-0.00392	0.0767338	-0.00435	0.0760346	-0.00315	0.0752886	-0.00705
0.0777291	-0.00327	0.0734772	-0.00368	0.0728793	-0.00343	0.0721197	-0.0026	0.0713893	-0.00356
0.0738414	-0.00495	0.0695487	-0.0011	0.0689488	-0.0031	0.0682048	-0.00593	0.0674004	-0.00398
0.0699421	-0.0028	0.0656903	-0.00316	0.06518	-0.00471	0.0644496	-0.00392	0.0636316	-0.00385
0.0660272	-0.00595	0.0617189	-0.00352	0.0610898	-0.00481	0.060373	-0.00595	0.0596582	-0.00523
0.0621123	-0.0049	0.0579345	-0.00463	0.0573638	-0.00541	0.0565614	-0.00305	0.055757	-0.00398
0.0583299	-0.00573	0.0540489	-0.00437	0.0534353	-0.00333	0.0526913	-0.00416	0.0518733	-0.0054
0.0544579	-0.00193	0.0500327	-0.00383	0.0494328	-0.00276	0.0487472	-0.00328	0.0480168	-0.0045
0.0504125	-0.00657	0.0462483	-0.0048	0.0456795	-0.00659	0.04492	-0.00506	0.0442032	-0.00286
0.0466573	-0.001	0.042349	-0.00317	0.0417491	-0.0047	0.0409603	-0.00332	0.0401286	-0.00342
0.0427872	-0.00308	0.0384029	-0.00261	0.0378498	-0.00301	0.0370746	-0.00325	0.0363014	-0.00446
0.0387847	-0.00287	0.0344744	-0.00655	0.0339057	-0.00289	0.0332921	-0.0026	0.0325754	-0.00325
0.0348698	-0.00291	0.0306472	-0.00799	0.0300336	-0.00367	0.0292448	-0.00364	0.0284268	-0.00457
0.0310562	-0.00266	0.0266738	-0.00543	0.0260895	-0.004	0.0253455	-0.00339	0.0245703	-0.00183
0.0270829	-0.00268	0.022833	-0.00273	0.0222779	-0.00431	0.0215183	-0.00387	0.0207139	-0.00068
0.023168	-0.00331	0.0188889	-0.00701	0.018289	-0.00462	0.0175294	-0.00351	0.0167113	-0.0042
0.0192823	-0.00081	0.0150032	-0.00402	0.0144325	-0.00069	0.0137313	-0.00464	0.0129717	-0.00678
0.015383	-0.00188	0.0112928	-0.00348	0.0106929	-0.00176	0.00989045	-0.0044	0.00905683	-0.00249
0.0116862	-0.00329	0.0073039	-0.00465	0.00673517	-0.00048	0.00604763	-0.00593	0.00524517	-0.00505
0.00762527	-0.00469	0.00331694	-0.00735	0.00271705	-0.00416	0.00194381	-0.00343	0.00121342	-0.00573
0.0037396	-0.00159	-1.558e-05	-0.00681	0	-0.00315	0	-0.00596	-2.922e-05	-0.00449
0	-0.00021	-4.48e-05	-0.00686	-4.48e-05	-0.00319	-5.843e-05	-0.0062	-5.843e-05	-0.00447
-4.48e-05	-0.00032	-8.765e-05	-0.0069	-8.765e-05	-0.00323	-0.0001032	-0.00642
-8.765e-05	-0.00044

## Sheet: Fig3d
cycle number	alginate				LIFT
1	4.09963	7.90642	5.96161		33.3501	24.5164	43.0953	37.7144
2	2.71103	6.44748	4.18756		26.3563	16.8996	33.2204	28.0872
3	2.46	5.88758	3.7974		23.206	13.8815	28.8229	24.1272
4	2.36699	5.4564	3.65247		20.2114	12.1522	25.8614	21.5304
5	2.27917	5.16326	3.5396		18.2408	10.4541	21.3182	19.1412

## Sheet: Fig4a
t (h)	free drug				alginate				LIFT
0	1.94095	2.06212	1.89158		2.94336	5.75757	0		2.20654	0	0
1	1.85411	1.94483	2.07647		2.20508	2.00694	0		2.10798	0	0
2	1.9881	17.4283	7.24079		47.7962	8.3193	4.67307		3.86368	0	0.570514
3	29.6995	497.354	242.112		74.4081	120.876	14.0927		23.8885	0	2.57544
4	648.41	739.048	455.681		100.414	203.348	16.5998		38.0286	31.8948	11.7755
5	753.092	792.509	511.475		135.028	253.344	40.221		86.8093	46.4559	6.51502
6	723.598	873.425	825.652		153.318	245.364	44.4385		153.999	115.56	6.18038
7	580.745	1124.86	733.313		122.813	254.436	59.7871		182.754	144.258	27.1606
24	149.515	131.62	241.547		32.7718	187.463	443.513		469.943	319.125	227.02
48	22.9365	28.1289	33.2171		18.1933	38.5509	16.937		51.9389	41.7949	43.3421
72	12.626	12.8757	13.1609		7.14449	12.5501	8.36156		23.4172	19.461	14.3625
144	5.96211	5.16825	5.09754		3.00595	5.86367	0		6.45981	1.04086	0
168	5.4448	4.75518	3.98404		8.58787	4.20458	0		5.53478	0	0

## Sheet: Fig4b
free	alginate	LIFT
11959.4	3318.69	14335.5
17343	8828.6	10021.5
15318.1	10558	6655.58

## Sheet: Fig4c
free	alginate	LIFT
753.09	153.318	469.943
1124.9	254.436	319.12
825.65	443.513	227.02

[truncated: 9 more sheets: Fig5a, Fig5b, Fig5c, Fig5d, Fig5e, Fig5f, Fig6a, Fig6b, Fig6c]
